# Supplementary material for: Quantitative trait locus analysis of agronomic and quality-related traits in cultivated peanut (Arachis hypogaea L.)
Source: Theor Appl Genet. 2015 Mar 25;128(6):1103–15. doi: 10.1007/s00122-015-2493-1 (PMC4434864; doi:10.1007/s00122-015-2493-1)
Supplement: Supplementary file 2 — Supplementary material 2 (XLS 101 kb) [file 122_2015_2493_MOESM2_ESM.xls]

## Sheet: Sheet1
Table S1. Primer sequences for the SSR markers used in this study
Marker name	Alternate name	Type	Resource	Forward primer (5'-3')	Reverse primer (5'-3')
Ah11	ARS547	Genomic SSR	Bravo et al. 2006	AAATAATGGCATACTTGTGAACAATC	TTCCACCCAAGGCAAGACTATG
Ah3	ARS545	Genomic SSR	Bravo et al. 2006	TCGGAGAACCAAGCACACATC	TTGCGCTCTTTCTCACACTC
GA110	GM672	Genomic SSR	Budiman et al. 2006	GGAGAACCAGTGACGTGACATA	GGATTAATTCTGATACCATGAAAGG
GA133	GM679/ARS279	Genomic SSR	Budiman et al. 2006	GGTGTTATGTATAGCCACCAG	AAATAGTATGGACCAGAAATAATAAG
GA145	GM684	Genomic SSR	Budiman et al. 2006	TCTCACTTCCATCGTTGCTCT	AAGCGTGGCGTTACAAGTATG
GA156	GM690/ARS284	Genomic SSR	Budiman et al. 2006	CTACTCCCTCTGCTGCTTCCT	TAGGGTTTCGTTGAGGAGGTT
GA160	GM691/ARS285	Genomic SSR	Budiman et al. 2006	TCTTTATCCCGATGAATGAAA	CTCCCACAAACACAAACACAC
GA169	GM698	Genomic SSR	Budiman et al. 2006	CTCCTTAACAATAAATCGAGTGATGA	CAACCCATTTGCCACCTCTAT
GA131	GM678/ARS278	Genomic SSR	Budiman et al. 2006; Nagy et al. 2009	ATGTCCTTGCCTTGTTTCGTT	TAGTTGGCGGTATGGCTTAGA
GA166	GM695/ARS289	Genomic SSR	Budiman et al. 2006; Nagy et al. 2009	TGGTCGCAGATAGTATTTCTCCT	TGGAATTTGAATCGCACTCTT
GA32	GM630/ARS266	Genomic SSR	Budiman et al. 2006; Nagy et al. 2009	CAGCAATTCAGCAAACTAATGAA	TCCTCCCACGTCCTTTTATTT
GA24	GM624/ARS264	Genomic SSR	Budiman et al. 2006; Nagy et al. 2009; Qin et al. 2012	AACGAAATATTTTGAGAAAGGAT	AGCATTAGCAACTCTAAGCTCAT
GA161	GM692	Genomic SSR	Budiman et al. 2006; Qin et al. 2012	TGAGGCCGTCTTGTTTAGAGA	CCTCTTCCATCACCGTTCATA
IPAHM093	ARS596/ER974431	Genomic SSR	Cuc et al.2008	TCCATCGTTAGTGGCACTGT	GTCGACTCCTGCCCAATCTA
IPAHM103	ARS600/ER974437	Genomic SSR	Cuc et al.2008	GCATTCACCACCATAGTCCA	TCCTCTGACTTTCCTCCATCA
IPAHM165	ARS614/ER974462	Genomic SSR	Cuc et al.2008	CAACACGTTCGCTTCCAGAT	TCACTCTCATTTCCGCCATT
IPAHM171C	ARS617/ER974468	Genomic SSR	Cuc et al.2008	CAACACAAGCCCACAACAAA	TCCATCATCACCCTCATCAA
IPAHM23	ARS576/ER974415	Genomic SSR	Cuc et al.2008	GTGTCTTTTCGTTCGCGATT	CGACTCTTAGGGTGGATTATAGTAAGA
IPAHM282	ARS625/ER974488	Genomic SSR	Cuc et al.2008	AAGCCTTTGCGAATATAACCA	TGCAGGACTTGTATTTTGAGGA
IPAHM290	ARS629/ER974494	Genomic SSR	Cuc et al.2008	CCACCGCTGATGTGTAATTGTA	GACGTGTAGTTGAAAACAACAGTATCA
IPAHM352	ARS640/ER974513	Genomic SSR	Cuc et al.2008	GGCGGGACACTTATCAGAGA	TTCCGTGTGACAGAAATACCC
IPAHM395	ARS648/ER974522	Genomic SSR	Cuc et al.2008	CAGAGTCAATGGCAGCGTAG	TCCTTCCCTCATCTAAAACCAA
IPAHM407C	ARS651/ER974526	Genomic SSR	Cuc et al.2008	TAACCAACACAAGCCCACAA	TCCATCATCACCCTCATCAA
IPAHM451	ARS656/ER974535	Genomic SSR	Cuc et al.2008	AAAGAGAGGGAGCCCGTAAG	CCTGCGGGTAGGGTATATATTG
IPAHM455	ARS657/ER974536	Genomic SSR	Cuc et al.2008	TGCAGAGACTTGTATTTTGAGG	AAGCCTTTGCGAATATAACC
IPAHM468	ARS660/ER974542	Genomic SSR	Cuc et al.2008	GGCTTTTGAAGTTCCCTTCC	TATGCCTCTTCCCCTTCCTT
IPAHM524	ARS663/ER974548	Genomic SSR	Cuc et al.2008	GCCATGGATAAGAACCTGAAA	CAGTAAGCTGAGCTGGCAGA
IPAHM526	ARS664/ER974549	Genomic SSR	Cuc et al.2008	TGAGTCGCGGAGAGAAAAGT	TCCATCATTCTCACACATCACA
IPAHM659	ARS672/ER974572	Genomic SSR	Cuc et al.2008	AAGTCACTGGCCAAAACTGC	CCCTCGATTTCGACTCAGAC
IPAHM75	ARS591/ER974424	Genomic SSR	Cuc et al.2008	ATATGGCATGGGTGTTCATC	CCTAAAGCAGCATATTGCATAC
pPGPseq1B9	GM421/ARS397	Genomic SSR	Ferguson et al. 2004	CGTTCTTTGCCGTTGATTCT	AGCACGCTCGTTCTCTCATT
pPGPseq2A5	GM422/ARS231	Genomic SSR	Ferguson et al. 2004	GGGAATAGCGAGATACATGTCAG	CAGGAGAGAAGGATTGTGCC
pPGPseq2D12B	GM428/ARS232	Genomic SSR	Ferguson et al. 2004	AAGCTGAACGAACTCAAGGC	TGCAATGGGTACAATGCTAGA
pPGPseq2E6	GM429/ARS233	Genomic SSR	Ferguson et al. 2004	TACAGCATTGCCTTCTGGTG	CCTGGGCTGGGGTATTATTT
pPGPseq2F5	GM431/ARS87	Genomic SSR	Ferguson et al. 2004	TGACCAAAGTGATGAAGGGA	AAGTTGTTTGTACATCTGTCATCG
pPGPseq2G3	GM433	Genomic SSR	Ferguson et al. 2004	ATTCACAAGGGGACAGTTGC	ATTCAAGCCTGGGAAACAGA
pPGPseq2G4	GM434/ARS235	Genomic SSR	Ferguson et al. 2004	TTCTTGGTTCCTTTGGCTTC	TGCTCAAGTGTCCTTATTGGTG
pPGPseq3A1	GM437/ARS399	Genomic SSR	Ferguson et al. 2004	ATCATTGTGCTGAGGGAAGG	CACCATTTTTCTTTTTCACCG
pPGPseq3A4	GM438	Genomic SSR	Ferguson et al. 2004	GCCGTGACTTGAGCCTTTAG	TTCTTCGGTTACATGGGCTT
pPGPseq3A5	GM241	Genomic SSR	Ferguson et al. 2004	CATTCTCATTCTCTCATTCATTCA	CGAACCCTCTGATTTGTGAT
pPGPseq3A8	GM440/ARS400	Genomic SSR	Ferguson et al. 2004	ATACGTGACTTGGGCCAGAC	AGTGAAAAATACACCCAACGAA
pPGPseq3B5	GM443/ARS373	Genomic SSR	Ferguson et al. 2004	CCTCCCTGCTTGATCCAATA	AACTGTAGCGAATGTGTTACATGG
pPGPseq3B7	GM445/ARS380	Genomic SSR	Ferguson et al. 2004	GGCTCGTCAATCAGAACTCC	TGGGTTAAACGGGCTAAAAA
pPGPseq3B8	GM446/ARS58	Genomic SSR	Ferguson et al. 2004	GGAGAAAGATCAAACGAGAACA	TTCGAATATCTGACATTTGCTTTT
pPGPseq3E10	GM450/ARS237	Genomic SSR	Ferguson et al. 2004	TCCCAAAAATAACAAACATGGA	ACGCTTTGAGACTCGTCGTT
pPGPseq3E5	GM245	Genomic SSR	Ferguson et al. 2004	CGATGAGGACAGAGACACGA	CGCTTGAACCCGACTATTTT
pPGPseq3F5		Genomic SSR	Ferguson et al. 2004	TTCAGTTGTGATTCCACCCC	TTACATGGCCACTGACTAGAAGTT
pPGPseq3F8	GM453	Genomic SSR	Ferguson et al. 2004	CTATTCAGGAACGCTTTCGG	CCTACAACAGCAACAACAACG
pPGPseq3H6	GM455/ARS88	Genomic SSR	Ferguson et al. 2004	CGCAGGCTATAACTAGCTCCC	CATAAAGCAAATGGCGACAA
pPGPseq4B12		Genomic SSR	Ferguson et al. 2004	TTTCAAAGTGAATTTCCTAATCCC	TGGGGCTCTTATACCTTTTCAA
pPGPseq4E12	GM465/ARS59	Genomic SSR	Ferguson et al. 2004	TTTTCTTAACACCCTACCCCC	CCAGCTCATGCAAACAAACA
pPGPseq7G2	GM488/ARS407	Genomic SSR	Ferguson et al. 2004	ACTCCCGATGCACTTGAAAT	AACCTCTGTGCACTGTCCCT
pPGPseq7H6	GM489/ARS240	Genomic SSR	Ferguson et al. 2004	CATCCTCACGGGAGTCAGAT	ATACCTACGCGTTGTGGAGC
pPGPseq8D9	GM495	Genomic SSR	Ferguson et al. 2004	TGAGTTTCCCCAAAAGGAGA	CAACAACAATACGGCCAACA
pPGPseq8E12	GM496/ARS107	Genomic SSR	Ferguson et al. 2004	TCTGTTGAGAACCACCAGCA	GTGCTAGTTGCTTGACGCAC
pPGSseq10C12	GM499	Genomic SSR	Ferguson et al. 2004	CAAACTTGGGCCAACAGACT	TTCACTTCTAACCGAGCTCTCTC
pPGSseq10D4	GM500/ARS381	Genomic SSR	Ferguson et al. 2004	ATCCCTGATTAGTGCAACGC	CGTAGGTGGTTTTAGGAGGG
pPGSseq11C8	GM260	Genomic SSR	Ferguson et al. 2004	GTGATTGGTTAGCCTGATTAAAA	TGTTTGGAAAGGAAAATGGA
pPGSseq11E11	GM504	Genomic SSR	Ferguson et al. 2004	CTGCTATATTCTGGGCGGAG	CGAGAAAACAGTTTGGGAGG
pPGSseq11G3	GM507/ARS389	Genomic SSR	Ferguson et al. 2004	CCGCGTTGTTAAACCAGAAC	ATGGAGGATGTGAGTGGGAA
pPGSseq12D5	GM513	Genomic SSR	Ferguson et al. 2004	GTGTGGGGAAGTTGGATTTG	GCTCTTTTTCTTTTCTTTTTCTCC
pPGSseq12F7	GM516/ARS61	Genomic SSR	Ferguson et al. 2004	TGTCGTTGTAAGACCTCGGA	TTGGTTTCCTTAAGGCTTCG
pPGSseq13A10	GM518/ARS62	Genomic SSR	Ferguson et al. 2004	AACTCGCTTGTACCGGCTAA	AGGAATAATAACAATACCAACAGCA
pPGSseq13A7	GM520	Genomic SSR	Ferguson et al. 2004	AATCCGACGCAATGATAAAAA	TCCCCTTATTGTTCCAGCAG
pPGSseq13E9	GM527	Genomic SSR	Ferguson et al. 2004	GGAGGAGGACGACGATGATA	TGTCGTCTCATCCAAAGGAA
pPGSseq14C11	GM530	Genomic SSR	Ferguson et al. 2004	CGTTGGGGACAAAAACGATA	TTTTCTTGAAACTCGTTGATATGG
pPGSseq14D11	GM532/ARS243	Genomic SSR	Ferguson et al. 2004	ACGCTAGTCCCTTTGCTTTG	AAACAATCCTTTCTTTGGATGG
pPGSseq14F4	GM534/ARS244	Genomic SSR	Ferguson et al. 2004	ACGTTTAGTTGCTTGCGTGA	TGAATTCAAAGGAAAATGAAAAA
pPGSseq14G3	GM266/ARS27	Genomic SSR	Ferguson et al. 2004	CAATTTTATTTGCCACATGCT	TCGCAGTTCTCAAAGTTATCG
pPGSseq15C10	GM540/ARS402	Genomic SSR	Ferguson et al. 2004	ATTCCCATGTCGTCAAGACC	GCGACGGTATTGGCTTTTAG
pPGSseq15D6	GM268	Genomic SSR	Ferguson et al. 2004	CAACGCCGAGACTAGAGACC	GGTTCCCTGCTCCTTCTTCT
pPGSseq15E12	GM546	Genomic SSR	Ferguson et al. 2004	GCAGAACTAAGGTCGGCAAG	TCCGCCCTTTATTTTTGTGT
pPGSseq16C7	GM269	Genomic SSR	Ferguson et al. 2004	TTGCTACTAAGCCGAAAATGAA	CTTGAAATTAACACATATGCACACA
pPGSseq16F1	GM556/ARS248	Genomic SSR	Ferguson et al. 2004	TGCTTCCATCAGCTTTTCCT	AAATGAGGGCCTCCAAAGTT
pPGSseq16G8	GM560/ARS250	Genomic SSR	Ferguson et al. 2004	CTCAAAAAGCGCTTAGCCAC	CTGCCTACTGCCTACTGCCT
pPGSseq16H8	GM562	Genomic SSR	Ferguson et al. 2004	CCGTACCGGTGCCATTAT	CGCCAAAATGAATGCACTA
pPGSseq17C9		Genomic SSR	Ferguson et al. 2004	TTTGCTTTTGTTACTGACACCAA	TGGGGGACAAAAACGATACT
pPGSseq18C5	GM577/ARS252	Genomic SSR	Ferguson et al. 2004	GGACAGCCGGATGCTATTTA	ACATGAGTCCCTTTTCCCTT
pPGSseq19A4	GM584/ARS255	Genomic SSR	Ferguson et al. 2004	CCTCCAAGGTTGAAACCAGA	GAAAGCAAGGCAAGGATGAA
pPGSseq19A5	GM585	Genomic SSR	Ferguson et al. 2004	ATTCGTCTCCTTCTTTTGGC	TTTTGCTTCCAAATGGCTTC
pPGSseq19D9	GM592	Genomic SSR	Ferguson et al. 2004	TGTTGCCCACTGTTCTAATCA	TCAAATGGCATAGTCTCCCC
pPGSseq19E7		Genomic SSR	Ferguson et al. 2004	TAGCCGACCTAAACTTTGCG	GGAGATTCTTATGAATTGTGCG
pPGSseq19E9	GM594/ARS256	Genomic SSR	Ferguson et al. 2004	ACTGCTTGCTCTCTTCCTCG	TTCCACCTATAAAATCAATGGTGA
pPGSseq19G7	GM600/ARS66	Genomic SSR	Ferguson et al. 2004	ATTCAATTCCTCTCTCCCCC	TCAATCAATCAATCGCAGGA
pPGSseq9E8	GM606	Genomic SSR	Ferguson et al. 2004	TAATAAAGGTGACGTGGCGA	TTATCATGATTACCACGACCG
pPGSseq9G12B	GM609	Genomic SSR	Ferguson et al. 2004	CTGCCTCTGCTTCCTCTGTT	TTGGAAAACACACATGCACC
pPGSseq9H8	GM612	Genomic SSR	Ferguson et al. 2004	CTGGATACATCGACGCTGAG	GCGGTCCAATACTAACAAAATC
Ah26	ARS552	Genomic SSR	Gimenes et al. 2007	GAAAATGATGCCATAAAGCGTA	AGTGTAACACCCCGTTAGCC
PM179		Genomic SSR	He et al. 2003	TGAGTTGTGACGGCTTGTGT	CTGATGCATGTTTAGCACACTT
PM204	GM405/ARS395	Genomic SSR	He et al. 2003	TGGGCCTAAACCCAACCTAT	CCACAAACAGTGCAGCAATC
PM210	GM408/ARS396	Genomic SSR	He et al. 2003	CCGCAGATCTTCTCCTGTGT	CCTCCTCATCCTCTAAACTCTGC
PM230	GM414/ARS413	Genomic SSR	He et al. 2003	GCATTGCTCAATGATGAATAACA	ATCTTCCACACCGCCATTT
PM238	GM415/ARS385	Genomic SSR	He et al. 2003	CTCTCCTCTGCTCTGCACTG	ACAAGAACATGGGGATGAAGA
PM343		Genomic SSR	He et al. 2003	AGAAACGAGGAGCTCGACAA	GCTCATTTGATGGAATGAGAG
PM36	GM378/ARS394	Genomic SSR	He et al. 2003	ACTCGCCATAGCCAACAAAC	CATTCCCACAACTCCCACAT
PM377		Genomic SSR	He et al. 2003	ACGCTCACATGTTTGCTTTG	GCTCGATTTGATTTGGGTGA
PM54		Genomic SSR	He et al. 2003	GAAATCGCAGCCTCTACAATG	TTACACGATTTAGATTCCCGAAA
PM358		Genomic SSR	He et al.2003	CCACAAACAGTGCAGCAATC	TCAAAGGCCATTTCATCACA
GM342	Ah 4-26/ARS409	EST SSR	Hopkins et al. 1999	TGGAATCTATTGCTCATCGGCTCTG	CTCACCCATCATCATCGTCACATT
EE39		EST SSR	Liang et al. 2009	AGGCTACCTGGTGTTGGAGT	GATACTCTTCGGTAGGTGGC
EM120		EST SSR	Liang et al. 2009	TTTAGCGACCCTGAAACCCA	TGAAGGCATCTTTGTCGTTG
EM28		EST SSR	Liang et al. 2009	CTTTGAAGGACCAAGGAGTGT	ATTGCTTTATTGTCCCAAACG
EM59		EST SSR	Liang et al. 2009	ACCATCACTACAGCCATCTC	ATCTTTGACATCACCGTTTC
EM67		EST SSR	Liang et al. 2009	AAGGATTTGCCACTTGTTTC	AATCATAACTCAGCGAAGCA
EM88		EST SSR	Liang et al. 2009	AGAGCAGCAGCACAACAGAG	ACCCAAGCCAAAGTTCAAGG
TC19B11		Genomic SSR	Macedo et al. 2012	ATCTCTTCCAACAGTTTGGGG	ATGCATCGCAAACATCACTCT
TC19E1		Genomic SSR	Macedo et al. 2012	ATCAGAAACAGAACCCTGGAGA	GGGGAAGAAGAAAGCGGA
TC20B5		Genomic SSR	Macedo et al. 2012	GCATGTAAACTATGCAATCGCT	CAACAACTTATTCCACCAAATATCA
TC23C8		Genomic SSR	Macedo et al. 2012	AGCAGAGTGGAAAACGAAGAAG	GTCAGTTTGTGAATCGGGTTTT
TC29C7		Genomic SSR	Macedo et al. 2012	CTCTTCTGAGCTGGAGACAA	CTTAATTTCCACCCATACCA
TC31G11		Genomic SSR	Macedo et al. 2012	TTTTGAGACTGTTGGTGGTGTC	CACTCTGATCACGTGCAATACA
TC31H2		Genomic SSR	Macedo et al. 2012	AGTCATGTCCATTTCATATACAG	TTTTGGACTTACACCCTCTA
TC31H6		Genomic SSR	Macedo et al. 2012	CATGTGGATATCTTTATTTCCT	CAGAAGATTCAAACTGGTAAA
TC38D6		Genomic SSR	Macedo et al. 2012	GGTTGTTGGAAGAAGACAAAGG	AGACTCCTCCTTCCCTGCAT
TC41A10		Genomic SSR	Macedo et al. 2012	GTTTTGCTTCCTAATAATAAAGG	ATTCCCAAACTCTCTTCTCTC
TC41E9		Genomic SSR	Macedo et al. 2012	TTTAATTTTGACACGTTGGGTG	ACACAGCAAAGCAACAGATGAT
TC42A2		Genomic SSR	Macedo et al. 2012	AGAAATTGTGGAAATGAAGGGA	CACTTACAGAGCTGTTTTCGCT
Ah-590	GM318	Genomic SSR	Moretzsohn et al. 2005	CAAAACGCAATGCAAGGTACG	ACGAACGTGCAGCAAGAAGAAG
RI2A06	GM127/AS1RI2A06	EST SSR	Moretzsohn et al. 2005	TTCCTAAACTGGAAGCGTGTTC	CAAGAGCTTTCTTCTGCCATTC
AC1G11	GM104/Ah2AC1G11	Genomic SSR	Moretzsohn et al. 2005	CCTTTTTCTTTCAAGGCTCCTA	TTCGTAAATCAGAGGTGGTGAG
AC2C12	GM113/ARS18/Ah2AC2C12	Genomic SSR	Moretzsohn et al. 2005	TATCGAGCCGAATATGAAT	GCAGGATTTTGTAATTGAGAG
gi4925	GM232/gi-29824925	Genomic SSR	Moretzsohn et al. 2005	AAACTTGTATGTGTAGCAGACC	GGTGAAAAATCGGAAAGA
TC11A4	GM92/ARS15/Ah2TC11A04	Genomic SSR	Moretzsohn et al. 2005	ACTCTGCATGGATGGCTACAG	CATGTTCGGTTTCAAGTCTCAA
TC11E4	GM97/ARS38/Ah2TC11E04	Genomic SSR	Moretzsohn et al. 2005	ACGACACCCTGAAATCAAGTTT	CCGAAGGCACCAAAAAGTAT
TC11H6	GM99/ARS17/Ah2TC11H06	Genomic SSR	Moretzsohn et al. 2005	CCATGTGAGGTATCAGTAAAGAAAGG	CCACCAACAACATTGGATGAAT
TC1A2	GM3/ARS30/ARS186/Ah1TC1A02	Genomic SSR	Moretzsohn et al. 2005	GCAATTTGCACATTATCCGA	CATGTTCGGTTTCAAGTCTCAA
TC1E1	GM9/Ah1TC1E01	Genomic SSR	Moretzsohn et al. 2005	CAGCAAAGAGTCGTCAGTCG	GAAAGTTCACTTGAGCAAATTCA
TC1E5	TC1E07/GM10/ARS1/ARS334/Ah1TC1E05	Genomic SSR	Moretzsohn et al. 2005	GAAGGATAAGCAATCGTCCA	GGATGGGATTGAACATTTGG
TC1E6	GM11/ARS45/Ah1TC1E06	Genomic SSR	Moretzsohn et al. 2005	ACCGTTACGAACGCTTTGTC	TCCCTCTCATACGACACCCT
TC1G4	GM12/Ah1TC1G04	Genomic SSR	Moretzsohn et al. 2005	TGCTGTGAGAGAAATGGCAG	GCGCATTCTTCGATTAAAGG
TC3A12	TC2B9/GM28/ARS71/Ah1TC3A12	Genomic SSR	Moretzsohn et al. 2005	GCCCATATCAAGCTCCAAAA	TAGCCAGCGAAGGACTCAAT
TC2D6	GM22/ARS3/Ah1TC2D06	Genomic SSR	Moretzsohn et al. 2005	AGGGGGAGTCAAAGGAAAGA	TCACGATCCCTTCTCCTTCA
TC2D8	GM23/Ah1TC2D08	Genomic SSR	Moretzsohn et al. 2005	ATGTGGGGAGGTCGGTAAC	TCACAGGTTTTGTGTGCTCG
TC2E5	GM24/ARS10/Ah1TC2E05	Genomic SSR	Moretzsohn et al. 2005	GAATTTATAAGGCGTGGCGA	CCATCCCTTCTTCCTTCACA
TC2G5	GM26/Ah1TC2G05	Genomic SSR	Moretzsohn et al. 2005	GCCGAGCTAGTTTGATTTGG	TTGGATTTGAATGGAGGAATG
TC3B4	GM29/Ah1TC3B04	Genomic SSR	Moretzsohn et al. 2005	GAAGAAGAAGTCACTGCGGC	AAGCTAGTTTCTGATTAAAGCACCA
TC3E2	GM32/ARS48/Ah1TC3E02	Genomic SSR	Moretzsohn et al. 2005	TGAAAGATAGGTTTCGGTGGA	CAAACCGAAGGAGGAACTTG
TC3E5	GM33/ARS4/Ah1TC3E05	Genomic SSR	Moretzsohn et al. 2005	CACCACTTGAGTTGGTGAGG	CTTCTTCTTCTCCCGCAATG
TC3G5	GM36/Ah1TC3G05	Genomic SSR	Moretzsohn et al. 2005	GATCCCAAGTCTCCAGAGGA	AACAACAAGGAGGCAGAGGA
TC4D2	GM44/Ah1TC4D02	Genomic SSR	Moretzsohn et al. 2005	AAGTTGTTCCCGTTGCACTC	AAAACACCATAAGGTGAATCAAA
TC4E10	GM49/ARS74/Ah1TC4E10	Genomic SSR	Moretzsohn et al. 2005	ACGTCATCTTCCCTCCTCCT	CCATTTTCTCCTCGAACCAA
TC4F10	GM54/Ah1TC4F10	Genomic SSR	Moretzsohn et al. 2005	TCCAAGTACCTTCTTCTTCTTCTTC	CGTTGAAGTCAATCCAGATCC
TC4F12	GM55/Ah1TC4F12	Genomic SSR	Moretzsohn et al. 2005	GATCTTTCCGCCATTTTCTC	GGTGAATGACAGATGCTCCA
TC4G10	GM59/ARS50/Ah1TC4G10	Genomic SSR	Moretzsohn et al. 2005	TTCGGTCATGTTTGTCCAGA	CTCGAGTGCTCACCCTTCAT
TC5A6	GM62/Ah1TC5A06	Genomic SSR	Moretzsohn et al. 2005	TCGGTTTGGGAGACACTCTT	TTGTAAGCAGACGCCACATC
TC5D6	GM66/ARS34/Ah1TC5D06	Genomic SSR	Moretzsohn et al. 2005	GAAATTTTAGTTTTCAGCACAGCA	TTTTCCCCTCTTAAATTTTCTCG
TC6E1	GM68/ARS77/Ah1TC6E01	Genomic SSR	Moretzsohn et al. 2005	CTCCCTCGCTTCCTCTTTCT	ACGCATTAACCACACACCAA
TC6G9	GM69/ARS6/Ah1TC6G09	Genomic SSR	Moretzsohn et al. 2005	GGAGGTTGCATGCATCATAGT	TCATTGAACGTATTTGAAAGCTC
TC6H3	GM70/ARS78/Ah1TC6H03	Genomic SSR	Moretzsohn et al. 2005	TCACAATCAGAGCTCCAACAA	CAGGTTCACCAGGAACGAGT
TC7C6	GM72/ARS11/Ah2TC7C06	Genomic SSR	Moretzsohn et al. 2005	GGCAGGGGAATAAAACTACTAACT	TTTTCCTTCCTTCTCCTTTGTC
TC7E4	GM74/ARS80/Ah2TC7E04	Genomic SSR	Moretzsohn et al. 2005	GAAGGACCCCATCTATTCAAA	TCCGATTTCTCTCTCTCTCTCTC
TC7H11	GM79/ARS36/Ah2TC7H11	Genomic SSR	Moretzsohn et al. 2005	AGGTTGGAACTATGGCTGATTG	CCAGTTTAGCATGTGTGGTTCA
TC7H2	GM77/Ah2TC7H02	Genomic SSR	Moretzsohn et al. 2005	TCAGGATAATGACAGAGTGAGT	GGAAGAAGACCTTTGATGAG
TC9B12	GM82/Ah2TC9B12	Genomic SSR	Moretzsohn et al. 2005	GGCTGGGCTATGTTGATGT	TGCAGTACCTAAACCACCACTAC
TC9B8	GM81/ARS51/Ah2TC9B08	Genomic SSR	Moretzsohn et al. 2005	GGTTGGGTTGAGAACAAGG	ACCCTCACCACTAACTCCATTA
TC9C8	GM84/ARS13/Ah2TC9C08	Genomic SSR	Moretzsohn et al. 2005	ACTTTTGGGGCAGGATGAG	GCCTCTATTGCTGAGATTATTGC
TC9F10	GM88/Ah2TC9F10	Genomic SSR	Moretzsohn et al. 2005	ATCACAATCACAGCTCCAACAA	GGCAAGTCTAATCTCCTTTCCA
TC9H8	GM89/ARS83/Ah2TC9H08	Genomic SSR	Moretzsohn et al. 2005	GCCAAAGGGGACCATAAAC	TCCATCTTCCATCTCATCCAC
TC9H9	GM90/ARS14/Ah2TC9H09	Genomic SSR	Moretzsohn et al. 2005	TTAGCGACAAAGGATGGTGAG	TAGGGACGAAAATAGGGACTGA
Ah32	ARS560	Genomic SSR	Moretzsohn et al. 2009	CTTTGTCTTCCATGGCTGCT	TCTTAATGAGGCACGCTACC
AHBGSC1003E10A	ARS534	EST-SSR	Moretzsohn et al.2009	CAATCTCTTCTGCTCTGGTTT	CTGCTGTTATTCCTTTTCCAT
AHBGSC1003E10B	ARS535	EST-SSR	Moretzsohn et al.2009	CCCTCCTTTGTTTCCCAGA	GCTCGATGCTGTCGTCAA
AHBGST1003B4	ARS487	EST-SSR	Moretzsohn et al.2009	TGCCATGTTGAGACTGGATT	TCATCGAGCTTCTTCACCAA
GM1047	ARS205	EST SSR	Nagy et al. 2009	CCCCAAACTCCAATTCCTAGA	TCCAAAGGGTCAAATTTCTCA
GM1049	ARS220	EST SSR	Nagy et al. 2009	TTTTAATGCACGAAGCCAATC	CACACCCCGTCATAGGTTCTA
GM1076	ARS144\ARS943	EST SSR	Nagy et al. 2009	AACAGACCAAAGGGTGTGTGA	TGCAGATTCTCACTTCCTAAGC
GM1577	ARS202	EST SSR	Nagy et al. 2009	GCGGTGTTGAAGTTGAAGAAG	TAACGCATTAACCACACACCA
GM1655	ARS137	EST SSR	Nagy et al. 2009	TGTTCAGCCGCCTAGAGAAT	GCAGGTAACTTCCCCGTAAA
GM1742	ARS351	EST SSR	Nagy et al. 2009	GCCTTGTTGCAATCATCACA	ACCTCCAACAGGAACATTGC
GM1760	ARS195	EST SSR	Nagy et al. 2009	TGAAGAGCCATGTCAGATCG	AGGGCCCCAACAAGATAAGT
GM1843	ARS122	EST SSR	Nagy et al. 2009	CCCACACACACACACACACTA	AGGTGATGCTGCGTTTCTTT
GM1878	ARS318	EST SSR	Nagy et al. 2009	TCAGTGGTTCAGTGCATCAAG	GTCCCTTGGTCATCTTCGATT
GM1918	ARS297	EST SSR	Nagy et al. 2009	CTACCGCTTCTCCTCCTCCT	GGGATCCTCTCTGCCATCTAC
GM1954	ARS152	EST SSR	Nagy et al. 2009	GAGGAGTGTGAGGTTCTGACG	TGGTTCATTGCATTTGCATAC
GM1959	ARS138	EST SSR	Nagy et al. 2009	GTGTTCTCAGCCATCTTTTCG	GTGAAGGTGTTGTGAATGCAG
GM1985	ARS90	EST SSR	Nagy et al. 2009	TGGCATGTTCTCTGTCATAGG	TGTTGAAGATTTTGTTGTTGTTG
GM1996	ARS303	EST SSR	Nagy et al. 2009	CATCCCATCATTTTCCCTCTT	TACAGTGAAGGTGGGATCCTG
GM2032	ARS121	EST SSR	Nagy et al. 2009	GCCGATGATGTACGTTTCTTC	GAGACGGCATGTCAAAAGAAT
GM2067	ARS310	EST SSR	Nagy et al. 2009	TCGCCAAGAAGAACAAAACAC	CTGGTCGAAGAAGGGTTCTCT
GM2137	ARS298	EST SSR	Nagy et al. 2009	CAAAGTCCCATGAATGCTCTC	GTATGAACCGAGCCAAATCCT
GM2156	ARS135	EST SSR	Nagy et al. 2009	CGTGTCCTTGTTCTCTTCTCTG	TGGAGGAATGAAGGAAGGAAT
GM2165	ARS359	EST SSR	Nagy et al. 2009	CTACGCGCATCGCATAATATC	GTGAGATGGGGTTGGAGATTT
GM2246	ARS150	EST SSR	Nagy et al. 2009	GCAATTTATGTGCACCCTTTT	CGCTTGACACCAATGAAGTCT
GM2313	ARS300	EST SSR	Nagy et al. 2009	GATGCTGCTAAATCGAGATGC	GTTGTTTTGTTTCACGCCAGT
GM2337	ARS352	EST SSR	Nagy et al. 2009	TGTGGAAATGAAGGGACATTG	TGAGAGTGAGTGCGAGTGAGA
GM2402	ARS180	EST SSR	Nagy et al. 2009	CAGAGTAGGCAACATCCTTGG	GCGCTTTACCAACTCACACTC
GM2444	ARS157	EST SSR	Nagy et al. 2009	CCCTGTTACACACAAGCCATT	TGAGCAAGTGTTAGCCATGAA
GM2480	ARS207	EST SSR	Nagy et al. 2009	AGCGCCTTCTTTTGTCTCTCT	GATGAAGAGGTGAGGGTGGA
GM2553	ARS164	EST SSR	Nagy et al. 2009	TCCCTTCAGTTCCGTTGAATA	GCCCCTTCCTCTTTTGTTATG
GM2557	ARS350	EST SSR	Nagy et al. 2009	GGTAGTATCGCAAGCTCAACG	TACCGTAATGCCAGGGAGAAT
GM2571	ARS175	EST SSR	Nagy et al. 2009	GATCGTTTTCACAACCAAAGC	AGCGATCATGTAACACCGTTC
GM2637	ARS108	EST SSR	Nagy et al. 2009	ATGCTCTCAGTTCTTGCCTGA	AAGGAGCCAGCTAGCTACATAGT
GM2638	ARS91	EST SSR	Nagy et al. 2009	ATGCTCTCAGTTCTTGCCTGA	CAGACATAACAGTCAGTTTCACC
GM2745	ARS333	EST SSR	Nagy et al. 2009	TCAAATGATGGAAGCTAAGCAA	GCGAAGAAGCTTTCACAACAA
GM2779	ARS203	EST SSR	Nagy et al. 2009	CAGCTACCTTCAAAGCATACCA	CCCTTGTTGTGTTCCATCTTG
GM2808	ARS151	EST SSR	Nagy et al. 2009	TGTTGCTTTGTTCTGCCTAATG	GGATGAATAAGATTAAGATGGCTGT
GM2839	ARS376	EST SSR	Nagy et al. 2009	TCTCTTTCTTTTCCTCATTCTCTCA	CCACAGCCATAGCAGCAGAG
ARS731		BAC-SSR	Qin et al. 2012	TGTCACGATTAAAAAGTTTCGG	TGGTAATTTTGCAGCATTATCTGT
GM1331	ARS119	EST SSR	Qin et al. 2012	TCAAGCAAACTGGTCAGAGAA	AAGGAACCGGAAACCATACAC
GM1483	ARS335	EST SSR	Qin et al. 2012	GCTGTTACATGGGCATCATTT	TCATCAGAGACCCAAGATCCA
GM1489	ARS149	EST SSR	Qin et al. 2012	GGAAGATGTGGTTGCAAATTC	CTCCCAGCTATCAACTTCACG
GM1494	ARS124	EST SSR	Qin et al. 2012	CTTCGAAGAAAAGTGCATCG	GAAGACAGAAGACGAAGAGCGTA
GM1694	ARS111	EST SSR	Qin et al. 2012	GCAAGAGAGAGAAACACCACA	CACGGATATTTCGAATTGACG
GM1702	ARS183	EST SSR	Qin et al. 2012	GATTGGGAAGCAGCAAGAAG	CAAGGATCTCAGCAGCACAG
GM1840	ARS364	EST SSR	Qin et al. 2012	CGGCAACAACTTTCCTCTTTT	GCCTCGATATCCTGAAAGCTC
GM1890	ARS141	EST SSR	Qin et al. 2012	CTCTCCGATTATAGGCCAACC	TGGCTTCTCCGTGAAAATAAC
GM1916	ARS315	EST SSR	Qin et al. 2012	ATCGACAAGAATTGGGGTGA	TCTTCCACTCTTCGGAAACAA
GM1922	ARS369	EST SSR	Qin et al. 2012	GGAGAGTCGGTGAGAGGAGAG	CGCTCGTTTTCCTCTTTCATT
GM1937	ARS307	EST SSR	Qin et al. 2012	TTCATCCTCTGCTTCCTTTGA	TGACCAAACCCATCATCATCT
GM1990	ARS127	EST SSR	Qin et al. 2012	TCCTTCCCACAATAACAATGAA	GAGGAGAAAACATGGCCTAAAA
GM1992	ARS116	EST SSR	Qin et al. 2012	TGATGCTTGGTCAATGTATGAG	TTTCTCTGCTTGCGTCATTTT
GM2009	ARS95	EST SSR	Qin et al. 2012	CAAACGCATACACCCCATAAC	TTTGGTTCTCGTTTGTGTTTT
GM2284	ARS294	EST SSR	Qin et al. 2012	ACACCCCAAATAGCTTCGTCT	TCCACAACACCAACCTTCTTC
GM2388	ARS166	EST SSR	Qin et al. 2012	GTGAGGAGCATCTTGTGTGGT	GAACTTCTTGCAAGGGAACAA
GM2767	ARS341	EST SSR	Qin et al. 2012	ATGACAAGGCTCTTTCGATCC	TACTTGACCCTCCTCCTCCAT
GM2769	ARS173	EST SSR	Qin et al. 2012	CAAAGTCCCATGAATGCTCTC	TGAACGCTTGTTTGGTTCTCT
ARS702	GNB107	BAC-SSR	Qin et al. 2012; Wang et al. 2012	ATGGCACATGAACAGCAAAA	TCCTCTTGCAAGCAAAATCC
ARS715	GNB353	BAC-SSR	Qin et al. 2012; Wang et al. 2012	CGATCCTAGACCCGATGAAA	TCGCGAAACTATAAGACCAACA
ARS766	GNB981	BAC-SSR	Qin et al. 2012; Wang et al. 2012	AACTGGTTAGACCGGGTTCA	TGTCACCCCTCACTCTCATCT
ARS777	GNB138	BAC-SSR	Qin et al. 2012; Wang et al. 2012	CAGCCCGATGAAGGAATAAA	CGACCTAAACTCCGTAGGCA
Ad90F2		BAC-end SSR	Shirasawa et al. 2012	CTCAATGGCCGGTATGATTAGT	TTGAGATAACGCTTCCGAAAAT
Ad91A19		BAC-end SSR	Shirasawa et al. 2012	TGTGTTCTCTAGGTGACGTTTCA	TGGAACCATGCAGTAGCATTAC
Ad91I24		BAC-end SSR	Shirasawa et al. 2012	TGTCCGCCAAGTTTTACAGATA	CAGCTTACACTGGCATGTTCTC
AHS2037	HAS0821	EST SSR	Shirasawa et al. 2012	TGGCCTTGATTACTCTCGCT	ACAGGGGTCTGGAGGAAGTT
AHS2312		EST SSR	Shirasawa et al. 2012	CTTACCCACCAATTCTTCGC	TTGCTTCAGCAAAGTCAACG
AHGS0108		Genomic SSR	Shirasawa et al. 2012	GGTGAGGGAAAGAATCCACA	ACAAGGGTGACTTTGTTGGC
AHGS0117		Genomic SSR	Shirasawa et al. 2012	AATTCGGTGTCAAAAACATCG	GTTTCTCCAGTGCTTCGCAT
AHGS0122		Genomic SSR	Shirasawa et al. 2012	TGAGGATCTTGGATCTTGGC	CGAATCCAGTGCCCACTAAC
AHGS0201		Genomic SSR	Shirasawa et al. 2012	CACAATACACACACGCACCA	TTACAACGGCATGCTTAACG
AHGS0202		Genomic SSR	Shirasawa et al. 2012	CAATTCGTTTATCACCCGCT	TTGCAACGACGAGTCTATCG
AHGS0212		Genomic SSR	Shirasawa et al. 2012	TGGTTCCTTTCCTTCCTTCA	AACATCTGCCAAATGCAACA
AHGS0228		Genomic SSR	Shirasawa et al. 2012	CAACGTATCTGCACCACCAC	CAACGGCCATCAAAGAAAAT
AHGS0300		Genomic SSR	Shirasawa et al. 2012	AAGAAGCATGGAAATGGTGG	CAATCAAATTGGGGAAATGG
AHGS0344		Genomic SSR	Shirasawa et al. 2012	TCACTGAGATGCAGAATGCAC	CGTTGAGGGTTGTTCCACTT
AHGS0369		Genomic SSR	Shirasawa et al. 2012	ACGATTCGACGGAGAGAGAG	TTCAAACACAGAACCCCTCC
AHGS0599		Genomic SSR	Shirasawa et al. 2012	AGATTGGTGGTGACAGAGGC	GCCATCGATGTAACCCTCAC
AHGS0626		Genomic SSR	Shirasawa et al. 2012	ATTGCCTCACTGCGAAATCT	ACCCAAGTGAGTGATGGGAA
AHGS0695		Genomic SSR	Shirasawa et al. 2012	TGGTGTGTTGGGAAATGAGA	ACAGCAGAATCTCGGGCTAA
AHGS0798		Genomic SSR	Shirasawa et al. 2012	CGTAGTTGGTGGTAGCCGAT	GAACCGTTAACCCTCTTCCC
AHGS1106		Genomic SSR	Shirasawa et al. 2012	AGGAGGAGATGGTGGTGTTG	ATCTGAGGCAAGTCACGCTT
AHGS1126		Genomic SSR	Shirasawa et al. 2012	GGACCGACATTTTCCTCGTA	TCCCAACGAAAAAGAACCAC
AHGS1134		Genomic SSR	Shirasawa et al. 2012	TGTTCTCGTTCAGTACCTCCC	TCATTGGTAGAGTAAGATTCAAACA
AHGS1141		Genomic SSR	Shirasawa et al. 2012	CCGACTCATGACTCACCACT	ACTTTCCTGTGGAGGTGACG
AHGS1143		Genomic SSR	Shirasawa et al. 2012	AATGCAGAACGGAAGAATGG	CGTCGAATTTTTCCAATGCT
AHGS1156		Genomic SSR	Shirasawa et al. 2012	TGTTTGATCCATGTAGCCGA	TCTGAGGTACCCCAACAAGG
AHGS1160		Genomic SSR	Shirasawa et al. 2012	ACTCAAAAGAGCGCGACAAT	CAAACTATCAAGTGGCGCAG
AHGS1171		Genomic SSR	Shirasawa et al. 2012	CAAACAGCTCGTCGATTGAA	ACGGGCTAACCCGATTAGAT
AHGS1183		Genomic SSR	Shirasawa et al. 2012	CCAAACCATTGAGAAGCGAT	GTGTTAGACGGCCAAAGAGG
AHGS1188		Genomic SSR	Shirasawa et al. 2012	TAAGAGAATGAGAAGCGGGG	TTTGCCTTCACTGGAAGCTC
AHGS1189		Genomic SSR	Shirasawa et al. 2012	TCTCACCATAACAGTCCCCC	CTGCCAGCTAGGACAGATCA
AHGS1208		Genomic SSR	Shirasawa et al. 2012	TGTTGATGAACGAAATGGGA	TCCAGAGCAACTGGACAATG
AHGS1236		Genomic SSR	Shirasawa et al. 2012	GCTTAGGACCAGGATGGAAA	GATGAAGGATGTTGCCGACT
AHGS1241		Genomic SSR	Shirasawa et al. 2012	GCTAAGCTAAATTACCCATTTTGTG	GTTTGAGCTTGTGCAGTGGA
AHGS1245		Genomic SSR	Shirasawa et al. 2012	CGTGATTAGCGTAACTGCCA	TCTTAGCTGCGAAATCCACC
AHGS1251		Genomic SSR	Shirasawa et al. 2012	GGATTCGGTGAAACGACACT	GATGCCCTTTCTTCATCCAA
AHGS1266		Genomic SSR	Shirasawa et al. 2012	TCGGATATTACGACGACTCTGA	TGAGAACCCTTTTGAGGACG
AHGS1267		Genomic SSR	Shirasawa et al. 2012	TGCAATATAGTCGGCTGCAC	TCTGGTGTGCTTCAAAAGGA
AHGS1269		Genomic SSR	Shirasawa et al. 2012	GAGACAATAGAGGCCTCCCC	TTTTTCCCTCCTTTTTCAGTT
AHGS1275		Genomic SSR	Shirasawa et al. 2012	GAGTGAGCTCGGAGGAACAC	ATCACGAACTGCTCCTGCTT
AHGS1278		Genomic SSR	Shirasawa et al. 2012	GGAGCAGAATTCAGTTCATTTACA	ACTGGAGCCTATTCTTCGCA
AHGS1280		Genomic SSR	Shirasawa et al. 2012	TGAAGGTGAGGGAAAGTGAGA	GGAGGCCAGGAGAGCTAAGT
AHGS1283		Genomic SSR	Shirasawa et al. 2012	TGAACACACACGCACTAGCA	TGACAACTTCTGAAGCGATGA
AHGS1294		Genomic SSR	Shirasawa et al. 2012	CATCCATTCATTCACATGGC	TCCTAACATGGAGTTCATAAACCA
AHGS1296		Genomic SSR	Shirasawa et al. 2012	GAGGTATGGCGTCGTTTGAT	GTGTTGCAAACACCTCCCTT
AHGS1298		Genomic SSR	Shirasawa et al. 2012	TTCACTCGCTCTTTCCCAGT	TGCATCATCTTTTTCCCTCC
AHGS1306		Genomic SSR	Shirasawa et al. 2012	TCTTTGAAGGAGGTCGAGGA	CATCCATACCTCAGGCCACT
AHGS1311		Genomic SSR	Shirasawa et al. 2012	CACTTGAAGCACCAAATTGAGA	TGGGTGCCATTGTTTCATTA
AHGS1314		Genomic SSR	Shirasawa et al. 2012	TTTTCGGTGGATTTGTACTGA	TCCTTTTTAAGCTGCCTTGG
AHGS1319		Genomic SSR	Shirasawa et al. 2012	CAAACCATGTCAGCATCTCG	GGTCTCGAACCTCCAATGAA
AHGS1321		Genomic SSR	Shirasawa et al. 2012	CTTTCACCGACTAACCACCC	TTCATGACGAGCATTTCGAC
AHGS1323		Genomic SSR	Shirasawa et al. 2012	GGCTAGCATTTCGGAGTGAG	TGGTTCATGTTTCTCGATCCT
AHGS1324		Genomic SSR	Shirasawa et al. 2012	GGTGTCGATTCTTTCTCGGA	CCGACTAAACACCCGATGAT
AHGS1334		Genomic SSR	Shirasawa et al. 2012	GGCTATGACGGTGGTGATCT	AATTAGGGAAATGCTGCGCT
AHGS1338		Genomic SSR	Shirasawa et al. 2012	ACTGTCTCAACCCCATCCTC	TCATCGTCACTACCAGCACC
AHGS1340		Genomic SSR	Shirasawa et al. 2012	TACGCTTGCCAACTTCACAC	AACGGTTGCTGCAAAGAACT
AHGS1341		Genomic SSR	Shirasawa et al. 2012	GAGGCATTACCGTAGGTGGT	TACCATCAGATTTTTCCGCC
AHGS1342		Genomic SSR	Shirasawa et al. 2012	CTGCATAGTGGCGGTGATAA	CATCGGATTAATTCAACGGT
AHGS1345		Genomic SSR	Shirasawa et al. 2012	CTGTACGAAGCCGGAGTTTG	GAGTCAGGGAGAGGGGGTAG
AHGS1354		Genomic SSR	Shirasawa et al. 2012	CGTTGGTAAATCCTCCGAAA	AATCGCACTCTTATCAACTCCA
AHGS1356		Genomic SSR	Shirasawa et al. 2012	TCACTTTACCAACCTCCTCAAAA	TCATTGGATCTTCGTGGGAT
AHGS1357		Genomic SSR	Shirasawa et al. 2012	ATGGAGAATAACCAATGGCG	ATCAAAGCGGAACACACACA
AHGS1359		Genomic SSR	Shirasawa et al. 2012	CAGAAATGACATGCCAGTCG	AAGGCCCACTCACTTAACCC
AHGS1361		Genomic SSR	Shirasawa et al. 2012	ACACTCACCGCACCATGATA	GGCAATCTGTAATTTATTTTACTCAA
AHGS1366		Genomic SSR	Shirasawa et al. 2012	GATCGATGACGTGTCCCTCT	CTGTCTATGACGGGGAGGAA
AHGS1369		Genomic SSR	Shirasawa et al. 2012	TCAAACCGTGAACCCTTTTC	ATGGAGTCCACGCAGTCTTT
AHGS1388		Genomic SSR	Shirasawa et al. 2012	AATGAGATGCGCGTAGAAGG	CTAATTGAACCCAAGCCCAA
AHGS1393		Genomic SSR	Shirasawa et al. 2012	TGACTCGCTAACTCAGCAGC	CGAACTCGAAAGATCACGGT
AHGS1398		Genomic SSR	Shirasawa et al. 2012	CTGGTTCTTCTGGTGGCCTA	TTGGCCCACTTCAGTCTTTC
AHGS1419		Genomic SSR	Shirasawa et al. 2012	TCTCCATGGTGATTGAACGA	TGCAAGCTGTCATTAGGCTC
AHGS1428		Genomic SSR	Shirasawa et al. 2012	GAAAAAGCAGTGGAGGGATG	CGTCGGTGTTTTTCTACTTCG
AHGS1429		Genomic SSR	Shirasawa et al. 2012	CGCGACATAAGTGGACAGAG	ATGGTGATCTCTTTGGTGGG
AHGS1445		Genomic SSR	Shirasawa et al. 2012	AAAGAGGAAGTAGCGGAGGC	TTAGCAATTACCCATTCGGC
AHGS1459		Genomic SSR	Shirasawa et al. 2012	TTACCGTGAGCCCTAACCTG	TCGTCTTTCGGTTCCGATTA
AHGS1462		Genomic SSR	Shirasawa et al. 2012	TTGCACTGCACGACTCTTTC	GAAGCACCTTTTATGGCACC
AHGS1471		Genomic SSR	Shirasawa et al. 2012	CAAGAAAGAACGTGCGGC	AACCTGCCTACCCTTGGTCT
AHGS1479		Genomic SSR	Shirasawa et al. 2012	AAACGTCAATCGCTCTTTTTG	ATGACATTGCATTGCCAAAC
AHGS1488		Genomic SSR	Shirasawa et al. 2012	GGAGAGGGGTGGGTAGAGAG	CCTAAACCACCATACCACCG
AHGS1497		Genomic SSR	Shirasawa et al. 2012	TCTTCCTAAGAAGGCAAGAGC	TGGGGAAGAATAAACCATGAA
AHGS1511		Genomic SSR	Shirasawa et al. 2012	TGCATTGATTTGTGTGATTGG	GCAGCCCAAAGTAATGAAGC
AHGS1512		Genomic SSR	Shirasawa et al. 2012	CTCAACCCGATAAAGGTTCG	CCATCAACGATGACGAACAG
AHGS1530		Genomic SSR	Shirasawa et al. 2012	CAAGTGAGAGAAAGGGAAAGAGA	AGGTAATACACCAGTGCGCC
AHGS1532		Genomic SSR	Shirasawa et al. 2012	CTGGTGTGAGCTCGAAGATG	AAACCAAGCCCAATGTCAAC
AHGS1539		Genomic SSR	Shirasawa et al. 2012	CGCGCATTAATGAGACTGAA	AAAGAGGAGAAAGAGGAGGAGG
AHGS1543		Genomic SSR	Shirasawa et al. 2012	ACGTCAGGTTCACAACGACA	ATTTTTCTCCGAGTCAGCCA
AHGS1571		Genomic SSR	Shirasawa et al. 2012	GTGGGAAGCAGAAGAGGTTG	AAATCCGACGGTAACTGTGC
AHGS1574		Genomic SSR	Shirasawa et al. 2012	TTGCTGGGCAGAAGAGAGAT	CTCCACCACCGTCTTCTTTC
AHGS1595		Genomic SSR	Shirasawa et al. 2012	CCTTCACCCTTTGTTTCAGC	ATGCACCAACAAATCCAACA
AHGS1602		Genomic SSR	Shirasawa et al. 2012	ATCACTCACGTCCGGGTAAG	TAGCTTCGCAGGTCGAGTTT
AHGS1616		Genomic SSR	Shirasawa et al. 2012	ACACACAAAAAGAGGAGGGG	ACAGGGAGCGAGAACCAGTA
AHGS1626		Genomic SSR	Shirasawa et al. 2012	GAAGGTCAAACTTACGGGCA	CAGAGGGGTTGCCAAAGATA
AHGS1646		Genomic SSR	Shirasawa et al. 2012	CAAATGCTTGCTCACCTGAA	ACCGCAACCGAGAGTGTTAG
AHGS1658		Genomic SSR	Shirasawa et al. 2012	GGCTGGGAGTATGTCCCATAG	TTAAAGCGTGCCAATAGCTG
AHGS1661		Genomic SSR	Shirasawa et al. 2012	TTGGCGCTCTCTTTTCTCTC	TGTGCTCAAATTATTACCATTTTTG
AHGS1666		Genomic SSR	Shirasawa et al. 2012	ATGCTGCAGGATTGATGACA	TTGACAAAAATGACCATCCG
AHGS1668		Genomic SSR	Shirasawa et al. 2012	TCCCTCCATCTCCTTTGATG	TTCTACTCGGATTTGGGGTG
AHGS1672		Genomic SSR	Shirasawa et al. 2012	CGCCCCTTCTTTTCCTAAAT	GGCAGAGAAGAGGAAGCAGA
AHGS1674		Genomic SSR	Shirasawa et al. 2012	GACACAATGGATTCAACCCC	CCCTTTCCCTCTCTGCTTTC
AHGS1685		Genomic SSR	Shirasawa et al. 2012	AACATGGTTCGAAGAAACCAA	GGCACCGTGTTGTTATGTTG
AHGS1695		Genomic SSR	Shirasawa et al. 2012	CGTGCTGAAACTGAGCCTCT	CACACAAAGGAGCGAGAACA
AHGS1696		Genomic SSR	Shirasawa et al. 2012	TCCTTGTCCTTTGCATACCC	ATATTTCTGCTTCGGCGCTA
AHGS1715		Genomic SSR	Shirasawa et al. 2012	GTCTCAACCTCCATGCCAGT	ATTTTGGATGCTGACCCAAC
AHGS1724		Genomic SSR	Shirasawa et al. 2012	CACCTTCTTGATTGGGTGGT	GGTTAAGTGTGGCAAAGATGAA
AHGS1728		Genomic SSR	Shirasawa et al. 2012	AGATCCCATTCGCACAAAAC	AGCAGAAGCGATGGTGAAGT
AHGS1749		Genomic SSR	Shirasawa et al. 2012	TATCATTTATGCGCCTCGTC	ACCATTGGGGATTTTGTTTG
AHGS1755		Genomic SSR	Shirasawa et al. 2012	GAGGAAGAACTGGGCATGAA	CATCAGCCTAAGCCCACATA
AHGS1775		Genomic SSR	Shirasawa et al. 2012	AACGCTGCTTCTCTCCTCTG	CGGGACATTCACGAAGAAAA
AHGS1788		Genomic SSR	Shirasawa et al. 2012	CTGCCAGTTTTGCAGTACCA	ATTCACCCACCACACCAAAC
AHGS1789		Genomic SSR	Shirasawa et al. 2012	TGTTCTCCATGGATCGTTGA	TTGAGATGCCACATGACAAGA
AHGS1795		Genomic SSR	Shirasawa et al. 2012	GGCAGCAGAGGCTAGAGAGA	AACCACGCTTAATGGAAACG
AHGS1805		Genomic SSR	Shirasawa et al. 2012	ACCAATATTGAGCCAAACGG	AGCCAAGGATTTGCATGTTC
AHGS1806		Genomic SSR	Shirasawa et al. 2012	GCAAAATTTTTCTTCCCATTGA	TCTATCCTGACCACGAAGCC
AHGS1835		Genomic SSR	Shirasawa et al. 2012	GCATTTTAGTGACCCGCAAT	TGGGAGAGGGGCTATGAT
AHGS1847		Genomic SSR	Shirasawa et al. 2012	CACACCACTTCTCCCCTCAT	TCGGCATTGTGAAGAGTGAG
AHGS1885		Genomic SSR	Shirasawa et al. 2012	CTGGCGGGAATGCTATATGT	TTGGTATGGAGGTGAGGAGG
AHGS1891		Genomic SSR	Shirasawa et al. 2012	CAGCAACCAGCAACTCAGAA	GCGAACTCTGCACACATCAT
AHGS1910		Genomic SSR	Shirasawa et al. 2012	CCCCTTCCCTAAAACGTCAT	TGGCACAACAAGGAGAGATG
AHGS1914		Genomic SSR	Shirasawa et al. 2012	TACCTGTGTGGAGGTTGGGT	GCACTCCGGGTTAAACTCAT
AHGS1915		Genomic SSR	Shirasawa et al. 2012	TTTGGAAACCAAACGAAACC	ACACATCCAAAAGTTGCACA
AHGS1917		Genomic SSR	Shirasawa et al. 2012	CCATGGCTTTATCAGGGGTA	GCTGATAAGCTAAGGACGGATG
AHGS1943		Genomic SSR	Shirasawa et al. 2012	ATTCATTCTCTAACCGCCGA	GATAGCATTTTCGTTGACCG
AHGS1954		Genomic SSR	Shirasawa et al. 2012	AATTTTTATGGGGGCTACGG	ACATGCCTTCCCCACCTAAT
AHGS1959		Genomic SSR	Shirasawa et al. 2012	GGTGGCAAATAGCTCCAAAA	GAAAGAATGAGGGGACGACA
AHGS1969		Genomic SSR	Shirasawa et al. 2012	CCACTGTTTCGTTCCCTCAT	GATTCAAACGAAACCGCATT
AHGS2002		Genomic SSR	Shirasawa et al. 2012	ATAGGTTTGACGGCGATGAC	GAGAGAGCCCAAAGTTGACG
AHGS2005		Genomic SSR	Shirasawa et al. 2012	AATTTGATTGGGTCTTCCCC	TGAAAAACTGGCTCGCTCTT
AHGS2014		Genomic SSR	Shirasawa et al. 2012	TCATTGCTAAAGCCGATGGT	AACGGCGAGGGAAAGAGA
AHGS2016		Genomic SSR	Shirasawa et al. 2012	ACAGAGGAAGCGGAAGAACA	CTTCCTCATCTTCCTGGCAA
AHGS2019		Genomic SSR	Shirasawa et al. 2012	ACCCACAAAAGGAACACAGG	GAGGAGAACACAGTCATACAGAGAA
AHGS2024		Genomic SSR	Shirasawa et al. 2012	TGAAACAAGGCTAGAATGCAGA	ACGCCGCTTCTCTCTCAAT
AHGS2025		Genomic SSR	Shirasawa et al. 2012	AATGTGGCGTTCTTCTTCGT	TCCTATCCGTTATCCCCCTC
AHGS2043		Genomic SSR	Shirasawa et al. 2012	GGAGTGGCGATAGGAGCATA	CGCTCAGCTTCCAATAGAGG
AHGS2050		Genomic SSR	Shirasawa et al. 2012	CCAATCTTCCCAAAGCAGAA	TGAGTCATGAGGTGAGGCTG
AHGS2058		Genomic SSR	Shirasawa et al. 2012	GGAACACCTGAGCCATGAAT	TGCAGCATGGATTCAGAAAA
AHGS2079		Genomic SSR	Shirasawa et al. 2012	TGTTTTCGTTGTTGCACACTT	TTTAACCAATTGGGGTGGTG
AHGS2093		Genomic SSR	Shirasawa et al. 2012	CCGTCAAATTTTCCGTCACT	TGGTGGTGGCAACAACTCTA
AHGS2094		Genomic SSR	Shirasawa et al. 2012	TTTGGGAGAGGGGAGAGAAT	CCGATGGTAATCTTGTCCTAAA
AHGS2101		Genomic SSR	Shirasawa et al. 2012	AGTGGGGAGATGAGAGGGTT	TAACTGGCGGGAAAATGAAG
AHGS2117		Genomic SSR	Shirasawa et al. 2012	CGATGGGTCTTTCCATTCAT	CCGCTATGGATGGGTGTAAT
AHGS2130		Genomic SSR	Shirasawa et al. 2012	GCAGAGAGTTGGGAAGAGGA	CCGATTCAAGCCCGTTAGTA
AHGS2141		Genomic SSR	Shirasawa et al. 2012	AAACAGCGACAGTGACATGC	AATTTCAATCGCGAAACCAC
AHGS2159		Genomic SSR	Shirasawa et al. 2012	ACTACGCATTGGGAGTGGTG	AACAGCCGCCACTACTCTGT
AHGS2188		Genomic SSR	Shirasawa et al. 2012	AGCACACGAACACACACACA	CTCTCTCTCTCTCCCCAGCC
AHGS2191		Genomic SSR	Shirasawa et al. 2012	TCTTCTCCATGCTCACATGC	ACCACAGCATAGATCTGCCC
AHGS2233		Genomic SSR	Shirasawa et al. 2012	GAGGAGTGCTCCATTTTTCAA	TTAGGGATTTGATCGGCAAC
AHGS2292		Genomic SSR	Shirasawa et al. 2012	CAGGACATTCTGTAACCGGA	CCACTTGAACCAAAAAGGGA
AHGS2298		Genomic SSR	Shirasawa et al. 2012	AGACATGGCGATAGGGATTG	ACTTGATACGATTCGGTGCC
AHGS2324		Genomic SSR	Shirasawa et al. 2012	GTGCGAGGGTGAGAGGTTAG	GTCGCCGGTAACTTTTGGTA
AHGS2325		Genomic SSR	Shirasawa et al. 2012	ATTTTTCGACGGTAACACGC	AGGGGCTGGGTAAAGAGAGA
AHGS2333		Genomic SSR	Shirasawa et al. 2012	AGAGGGTTTCACAGCATTGG	CACCTCCTTCTCCTTCTCCTC
AHGS2344		Genomic SSR	Shirasawa et al. 2012	CTATCTCAACCCGCGAAGTC	GAGAGGCATCTCAATAGGCG
AHGS2353		Genomic SSR	Shirasawa et al. 2012	GTTCAGGTCAGGCCAATGAT	ACACAAAAAGGCAATCCCAG
AHGS2385		Genomic SSR	Shirasawa et al. 2012	CGAGCTATCATCCTCCTTGC	CCATCCTTCCCCATTATCCT
AHGS2410		Genomic SSR	Shirasawa et al. 2012	CAGGCTCACGAGGATGAACT	TTCCTTTTTGGGATTCTCATTT
AHGS2413		Genomic SSR	Shirasawa et al. 2012	TTCTTCTCTCGCCCTCGTTA	CCGTATCGTTGTTTTCTTTGAA
AHGS2429		Genomic SSR	Shirasawa et al. 2012	GGGATTAAGGAAGGAGCAGG	TTGCAAAGGCAATTGCTAAC
AHGS2430		Genomic SSR	Shirasawa et al. 2012	CCTAAACTCAAACCGCGAAC	TGGCAGAATACTGGTGGTGA
AHGS2466		Genomic SSR	Shirasawa et al. 2012	TTGGATTGGAATGCTGACAA	GAAAGGGATTGCCTCTCAAG
AHGS2481		Genomic SSR	Shirasawa et al. 2012	GAAGCGCTGTCAGACTTTCA	TTTCCGGTGTCGTTTTAAGC
AHGS2483		Genomic SSR	Shirasawa et al. 2012	GAGTCAGGGAGAGGGGGTAG	CCAATCTAGGGTGGCCTGTA
AHGS2535		Genomic SSR	Shirasawa et al. 2012	CGCTAGTGACGACAAAGCAG	TCATCTTCTCCGATCCTTCG
AHGS2543		Genomic SSR	Shirasawa et al. 2012	CGTCTACCAGGGCATCAATA	TCGGCTTCATAAGGGAATTG
AHGS2552		Genomic SSR	Shirasawa et al. 2012	GGAACTAACATCCGTTCCGA	TTTGCTTGTTTTGATGGCAG
AHGS2559		Genomic SSR	Shirasawa et al. 2012	TTCTCCTCTGTTCCCACCAC	CCATTCCCTTCTCCTTCCTC
AHGS2565		Genomic SSR	Shirasawa et al. 2012	GGTCGAATTCGGAGCTTAAT	AATAAAAGCGCAACGCTCAT
AHGS2589		Genomic SSR	Shirasawa et al. 2012	AGCGGCTAAGTCAGAACCAG	TGGATCCATCACTCTCCCTC
AHGS2597		Genomic SSR	Shirasawa et al. 2012	GGAGGGGAATATGGGGAATA	TCACTGATCCCATCCCTCTC
AHGS2621		Genomic SSR	Shirasawa et al. 2012	CGTGTAGTTGAAAACAACAGTATCA	CCACCGCTGATGTGTAATTG
AHGS2643		Genomic SSR	Shirasawa et al. 2012	ACAATGACGGCATTTCCAAT	TTCAAACACGAACTCCCTCC
AHGS2728		Genomic SSR	Shirasawa et al. 2012	CAGACCTTCGGTGAACATCA	ATTTAGGCTTGCGTTTGTGG
AHGS3626		Genomic SSR	Shirasawa et al. 2012	AGGTGGAGCTTTTGCGTCTA	TTGATGTCTGTGCATGTGTTTC
AHGS3647		Genomic SSR	Shirasawa et al. 2012	AAGCTAAATCTGGCCGGG	AAGCGAGGTAGTCCTTGGGT
AY232826		Genomic SSR	Shirasawa et al. 2012	TGAGTGATTTTTGGTGTTTGTAGA	GGTGAAAAATCGGAAAGATTCA
POCR179		EST SSR	Tang et al. 2012	GGAAAAGCCCTTCTCAGCTT	CTGCCTCTCTTTCTCCCCTT
POCR249		EST SSR	Tang et al. 2012	CCAGTTTTGTGCCCTTCTGT	GTGCACATTGCAAGAAAGGA
POCR536		EST SSR	Tang et al. 2012	TGTCACCATTGAAGAGCAGC	ACAGTGAAAAATATGCCGCC
POCR609		EST SSR	Tang et al. 2012	GATGAGTGCACGTAGGGGAC	TGAAACACACCATTCAACACAA
XY26		EST SSR	Tang et al. 2012	TCAGTTCCTGCTGTGATTCG	ATTCTTCCTTGCCACCACAC
XY45		EST SSR	Tang et al. 2013	TAATAATCGGCATTGTGCGA	TTCCGGCAAGTTCTTGAGAT
XY62		EST SSR	Tang et al. 2014	GCAATTTGCAAAGCAAGGA	GCCTTCAAATTGGGTCTGAA
AGGS5		Genomic SSR	unpublished	AATAGTATGATGGTGCGGTGGT	AGGGTAGAGGTTGGAGAGAAGG
AGGS12		Genomic SSR	unpublished	CTTCGGCCAACTAACTATAACTCA	ATCTTCGTTCTAGACCCAATCG
AGGS13		Genomic SSR	unpublished	AATCCGACACAACGATAAGAGA	ATTGCCCATTAGCATTTACG
AGGS58		Genomic SSR	unpublished	CTGGCCACCTAATCTTTCTGTT	GATTCCTATGCTCCTCCACCTC
AGGS60		Genomic SSR	unpublished	GTTGGGCCATCTTAAGAACAAG	TAGTCTAAACGTTCCGGGACCA
AGGS61		Genomic SSR	unpublished	AAAGGAGCACCTAGCCATGTT	AACCGCAAACCTTCTTCTCTTA
AGGS73		Genomic SSR	unpublished	AAAGGGACTCCGATGACAGAC	TCTCTCTCTCTCTCCATCACATTG
AGGS81		Genomic SSR	unpublished	AACCAAACTCAACCCTTACCG	CTGTTGAGGAGAAGACGCTGTT
AGGS83		Genomic SSR	unpublished	AAATCATGCCTAGCTACCCAAA	GGGTGCCTACTCATGTGAAATA
AGGS118		Genomic SSR	unpublished	GAAGAAGAGGAGGAGGAGAAGC	GAGTGTCACTACACGCGTCTTT
AGGS120		Genomic SSR	unpublished	ACCAAGACTCATGCATGTCAAA	TGTGCAAACTAAGCCTTCTCTT
AGGS137		Genomic SSR	unpublished	CCAAGGAATTGAAGTGTCGAGT	ACAGAGCAACCACTTTCTCTCC
AGGS138		Genomic SSR	unpublished	CGGCTCAATTGATTTATGGTTC	TCCCAAATTACCCTTATCGTCA
AGGS139		Genomic SSR	unpublished	TTGAGCTTTATGCCAATCTCCT	GGATGATGACAAGGGTGACTTT
AGGS141		Genomic SSR	unpublished	CTAACTGGTTAGACCGGGTTCA	CCAGAGCTCAAGTTATGTCACC
AGGS143		Genomic SSR	unpublished	GGTACAGATATCGGACCCTTCA	CCTTTGGAATCTTGCTAACCAC
AGGS148		Genomic SSR	unpublished	CCTCGCAGGTTCTTAGTAGAGG	CTGAAGGGCCGTACTTGTTTAT
AGGS170		Genomic SSR	unpublished	GATGATGAGGAATAAGGCTTGG	CCCTCGTCTCTTATCTCACACA
AGGS175		Genomic SSR	unpublished	GAAGTTGCAATGACGAGTCTGT	GTGGCAGATAGCAGAGCTTCTT
AGGS185		Genomic SSR	unpublished	TTTCTTGGTTCCTTTGGCTTC	TGCTCAAGTGTCCTTATTGGTG
AGGS187		Genomic SSR	unpublished	CCCTCATTTCGAATTCACTCAC	ATAGCAGCGACAGCAACATTTA
AGGS189		Genomic SSR	unpublished	GATCTTTCCACACCTTTGGTCT	TCGCAGTTTGAAGCTCTTGAT
ARS710	GNB278	BAC-SSR	Wang et al. 2012	GTGTGGATTTGGATATCGGG	GTCGTTGTCATTGTCGTCGT
ARS721	GNB556	BAC-SSR	Wang et al. 2012	TCAGGGTGGGTTACCAACAT	TAATCCACATTGAACCGACG
ARS724	GNB191	BAC-SSR	Wang et al. 2012	TGAAGCCATCCACAGTTTGT	GCTCAGACAGGAGCACATGA
ARS726	GNB733/AHGS2935	BAC-SSR	Wang et al. 2012	GTGTCCGAATCTTTCACGGT	CGACATTAAAATGCCCGAAT
ARS729	GNB831	BAC-SSR	Wang et al. 2012	GGGATCCATGCCTTGAAAAT	CCAAATCAAAACAAACAAAACA
ARS730	GNB840	BAC-SSR	Wang et al. 2012	GTTCACGTCCTTGGTCTGGT	TTGAATCTTCAAGAATTGGGG
ARS734	GNB876	BAC-SSR	Wang et al. 2012	TTGCTAATCACATTGTTGGTTT	TACCTGGCCCAGAAAAGAAA
ARS736	GNB1078	BAC-SSR	Wang et al. 2012	TCCCCACCAAGTACAGTCATC	ATGTTGAGTGTGGGTGGGAT
ARS737	GNB1121	BAC-SSR	Wang et al. 2012	TTTTTCACATTCAGTCATGCG	ATGCATCCCTTTTTGGTGAT
ARS741	GNB99	BAC-SSR	Wang et al. 2012	TGGACATTTTAGTCTCCAAAAACA	TCTTAACGCAAACCAACTTGAA
ARS744	GNB167	BAC-SSR	Wang et al. 2012	GGCAAATTTTTCACCTAGCG	TCAATACTTTCGTTGCATGGAT
ARS748	GNB317	BAC-SSR	Wang et al. 2012	GAAAAGCTTGCAAAATCGAGA	TCCTTCCATGTTGGTGAATG
ARS749	GNB324	BAC-SSR	Wang et al. 2012	TTCTCATGCTGCTGCTTTTT	CCATTTTAGCCAATTCTTTTTACA
ARS751	GNB352	BAC-SSR	Wang et al. 2012	CTCTCCTCTCCTCTTGCAGC	GAAATGAAAAACCGTGCGTT
ARS753	GNB519	BAC-SSR	Wang et al. 2012	TTTTATAGAGCGAAATCACAAGTAAA	TTCGGAACAAAGGTTATGGG
ARS757	GNB625	BAC-SSR	Wang et al. 2012	TTCACGTATTGTCCAAGGCA	TGGTCTGAGGGTAGGGTGAG
ARS760	GNB703	BAC-SSR	Wang et al. 2012	GCAACATAAAGTAATCAACAAGGG	CCACGTTTTGACCCAATTTT
ARS761	GNB716	BAC-SSR	Wang et al. 2012	TCAATTTCTTTCTGTTGTTGCAC	TGGGAGCAGAAAATCAGCTT
ARS771	GNB38	BAC-SSR	Wang et al. 2012	TCCAGGGTCACTGTTCTTCC	CGTTGGTTTCATCAAAGGCT
ARS772	GNB65	BAC-SSR	Wang et al. 2012	TTTTTCTGGACCAAGCCTCT	TGAATTCGGGCTACTGATCC
ARS783	GNB218	BAC-SSR	Wang et al. 2012	GCCATATTTCTGTCAAATCAAAA	TACCATCTGGTTTACCCCCA
ARS793	GNB523	BAC-SSR	Wang et al. 2012	TCACAAAATGCTTGGAATGC	GAACTGAGCACAAACTCAGTAACAA
ARS808	GNB887	BAC-SSR	Wang et al. 2012	TCTGTTTGGCCGTTGAAAA	TCCAATCGTTCAATCACGTC
ARS816	GNB877	BAC-SSR	Wang et al. 2012	TCAGCGGCTACGATGAATAA	TGGGTATCCACAACCACAAA
GNB1040		EST SSR	Wang et al. 2012	TCACTTTTGAGTGTGCCTGC	TCCATTAGTGAGAATACCCTAACAAG
GNB1062		EST SSR	Wang et al. 2012	CAAAGAAAGAAAGGCGATGG	TCGAGATTCCTCAATATTTTGCT
GNB155		EST SSR	Wang et al. 2012	AGAACGCGAGATTACGCAAC	GTCTGGGCGTCAGATTAGGA
GNB354		EST SSR	Wang et al. 2012	AAAGCTGCCACTCAAAAGGA	TCAGACATGTGGTTTCTCGC
GNB554		EST SSR	Wang et al. 2012	GGTTTGGAACAAGTCAGGGA	GTGGATAGGAAGATTGCCGA
GNB649	ARS758	EST SSR	Wang et al. 2012	GAAGCTTTCCATGCACCAGT	TGAATCCAACAACCACAGGA
GNB675		EST SSR	Wang et al. 2012	TCTCATCACTTCGCAGTTCG	GCAAAGGGACAAGTTGGGTA
GNB70		EST SSR	Wang et al. 2012	CTGCAGCTGCGGTAACTAGA	GGTAAGGTGCTCCTGCAAAG
GNB873		EST SSR	Wang et al. 2012	TTTTGGCCATCAAATATTGTCTT	AAACATCGAGAGAATCAACCAAA
GNB983		EST SSR	Wang et al. 2012	TCGTTGGACTGCTACAAACG	TGGACACTTTGTAGTTCACCG
HAS0236		Transcript-SSR	Zhang et al. 2012	GCATGGGATTAGGTCGAGAA	TTCGCAGGGAAGAAAGAATC
HAS0277		Transcript-SSR	Zhang et al. 2012	AACCTCGATTCGGATGCAC	GCACAACGTCCTCGGTTATT
HAS0302		Transcript-SSR	Zhang et al. 2012	CCAGTGGAAAGTGTTGGGTT	CGTACGCCTTTCATTTGTGA
HAS0313		Transcript-SSR	Zhang et al. 2012	ACCATGAACCCTATGTCCCA	AAGACTCGACCCTCCCAACT
HAS0317		Transcript-SSR	Zhang et al. 2012	AAAGGGCAGAAGCTGCATTA	TTCCCCCTCTTCCTGTTCTT
HAS0549		Transcript-SSR	Zhang et al. 2012	GGTTGTGCTGGATTGCATTA	TCCTGTGCCCTTCTTGAAAT
HAS0556		Transcript-SSR	Zhang et al. 2012	AAGCAAGCAACCCTTGATGT	TGAATGCCCAGAAAAAGGAG
HAS0738		Transcript-SSR	Zhang et al. 2012	AAACAGGGGTCAGTGATTGG	TGAAAATGAAAAGCCCCTCA
HAS0921		Transcript-SSR	Zhang et al. 2012	GGGGGAAGAAGGAGAAGGTA	AGCTCCAATAGTGACGACGG
HAS0969		Transcript-SSR	Zhang et al. 2012	AAGGAACACAGTTGGGTTGG	GCCTGAATCCGGTTCTGTAA
HAS0993		Transcript-SSR	Zhang et al. 2012	GGCCATCATGGAGATTAGAAG	GCCATGGCAAGAGAACATTT
HAS1011		Transcript-SSR	Zhang et al. 2012	CAAGAATGGGGAGACAAGGA	TCTGCACAACACAAACAGCA
HAS1360		Transcript-SSR	Zhang et al. 2012	TTCGTTTCAACACCTCTCCC	CAGAAAAATCACCCACCCAG
HAS1368		Transcript-SSR	Zhang et al. 2012	GAAGAGAGTGGGCTACGACG	CTCCACAACGACGATGGAAC
HAS1430		Transcript-SSR	Zhang et al. 2012	TCGTGTGTTTCGTTGTAGCC	CGTCTTCTGTTGCTTCACCA
