# Supplementary material for: Quantitative trait locus analysis of agronomic and quality-related traits in cultivated peanut (Arachis hypogaea L.)
Source: Theor Appl Genet. 2015 Mar 25;128(6):1103–15. doi: 10.1007/s00122-015-2493-1 (PMC4434864; doi:10.1007/s00122-015-2493-1)
Supplement: Supplementary file 3 — Supplementary material 3 (XLS 76 kb) [file 122_2015_2493_MOESM3_ESM.xls]

## Sheet: Sheet1
Table S2. Locus position, marker behavior and segregation distortion on the linkage map
Linkage group	Position	Locus	Marker behavior	Segregation distortion
				F2 generation	F3 generation
A1	0	AGGS137	Codominant	*
A1	6.772	AGGS81	Codominant		*
A1	12.984	pPGSseq16G8-1	Dominant	*
A1	22.737	pPGPseq3E5	Codominant		*
A1	27.735	pPGSseq13A10	Codominant	*	*
A1	31.51	AHGS2535	Codominant	*
A1	32.303	XY26-2	Codominant	*	*
A1	33.841	AGGS60	Codominant
A1	34.927	AHGS1910	Codominant
A1	36.179	POCR179	Codominant	*	*
A1	37.189	AHGS0122	Codominant		*
A1	37.854	AHGS1666	Codominant
A1	38.309	TC9B12-2	Dominant
A1	38.881	ARS721	Codominant		*
A1	39.36	AHGS1459	Codominant
A1	39.617	ARS731	Codominant
A1	40.485	ARS729-2	Codominant	*
A1	40.961	HAS0277	Codominant	*	*
A1	41.597	HAS0317	Codominant
A1	42.3	AHGS1668	Codominant		*
A1	42.886	AHGS1646	Codominant		*
A1	43.687	TC2D6	Codominant
A1	44.287	AGGS5	Codominant		*
A1	44.804	EM120	Codominant		*
A1	45.688	GM1992	Codominant
A1	47.911	AHGS1294	Codominant	*	*
A1	48.748	pPGSseq15E12	Codominant
A1	49.802	GA110	Codominant
A1	52.935	AGGS143	Codominant	*	*
A1	57.663	AHGS2019	Codominant
A1	61.509	AHGS1658	Codominant		*
A1	67.881	ARS729-1	Dominant	*	*
A1	72.682	AHGS1724	Codominant
A1	79.123	pPGPseq3B5	Codominant
A1	88.036	AGGS73	Codominant	*	*
A1	96.814	pPGPseq8E12	Codominant
A1	101.819	AHGS2043	Codominant
A1	103.281	Ah11-2	Codominant
A1	107.457	TC23C8	Dominant	*
A1	111.369	Ah3	Codominant	*
A2	0	PM230	Codominant
A2	5.742	AGGS12	Codominant
A2	8.734	AHGS1354	Codominant
A2	12.163	TC4F12	Codominant	*	*
A2	13.67	HAS0236	Codominant	*	*
A2	16.745	AHGS1695	Codominant
A2	17.287	GA166	Codominant	*	*
A2	18.561	ARS748	Codominant
A2	21.068	TC4D2	Codominant	*
A2	24.909	pPGSseq11G3	Codominant
A2	27.994	ARS741	Codominant	*	*
A2	31.136	ARS808	Codominant	*
A3	0	AHGS2058	Codominant
A3	14.8	pPGSseq9H8	Codominant
A3	22.618	TC1E6	Dominant
A3	32.497	AHGS2025	Codominant
A3	38.262	AY232826	Codominant
A3	41.712	PM238-2	Codominant
A3	44.073	AHGS1183	Codominant
A3	48.728	AHGS1674	Codominant
A3	52.294	gi4925	Codominant		*
A3	54.221	AHGS1338	Codominant
A3	56.347	AHGS1340-1	Dominant
A3	59.896	GNB675	Codominant
A3	61.743	ARS736	Codominant
A3	63.162	GM2402	Codominant
A3	67.828	AHGS1847	Codominant
A3	69.494	pPGPseq3F8	Codominant
A3	74.673	ARS749	Codominant
A3	76.681	ARS761-1	Dominant
A3	78.343	AHGS1106	Codominant
A3	79.926	AHGS3647	Codominant
A3	82.474	AHGS2005	Codominant
A3	84.721	AHGS2050	Codominant
A3	86.614	TC4E10	Dominant	*
A3	92.271	ARS744	Codominant	*	*
A3	98.108	GNB649	Codominant
A3	103.576	pPGSseq19G7	Codominant
A3	126.937	IPAHM093	Codominant	*	*
A3	141.407	IPAHM103-2	Codominant	*	*
A3	148.317	TC7E4	Codominant
A3	154.248	pPGSseq19D9	Codominant
A3	159.933	EM67	Codominant
A4	0	GM2480	Codominant
A4	19.684	pPGSseq18C5	Codominant		*
A4	27.172	AHGS1143	Codominant	*
A4	37.2	POCR536	Codominant
A4	39.276	pPGPseq3H6	Codominant
A4	40.529	GNB155	Codominant
A4	41.69	TC29C7	Codominant
A4	43.491	AHGS2643	Codominant
A4	45.983	AHGS2481	Codominant
A4	47.037	IPAHM395	Codominant
A4	48.043	AHGS1160	Codominant
A4	48.996	AHGS1471-1	Codominant
A4	50.685	pPGSseq19A4	Codominant
A4	52.64	AHGS1917	Codominant
A4	54.767	AHGS1236	Codominant
A4	61.041	GNB554	Codominant	*
A4	70.382	ARS726	Codominant	*	*
A4	74.261	AHGS2117	Codominant	*
A5	0	TC19B11	Codominant
A5	28.138	pPGSseq19E9	Codominant	*	*
A5	34.369	GM1878	Codominant
A5	36.87	GM1890	Codominant
A5	40.227	TC3G5	Codominant
A5	41.813	PM36	Codominant
A5	43.291	ARS760	Codominant
A5	44.042	GA145	Codominant
A5	44.707	HAS0549	Codominant
A5	46.956	GM1577	Codominant
A5	47.563	TC6E1	Codominant
A5	49.411	AHGS1806	Codominant
A5	52.056	ARS777	Dominant	*
A5	53.234	pPGSseq10D4	Codominant
A5	54.726	AHGS1341	Codominant
A5	57.535	GA32	Codominant
A5	58.113	ARS715	Codominant
A5	58.29	ARS702	Dominant	*
A5	59.47	GM1049	Codominant	*	*
A5	62.303	GNB983	Codominant
A5	62.988	GM342	Codominant
A5	63.731	AHGS0599	Codominant
A5	64.086	TC3A12	Codominant		*
A5	65.886	pPGSseq11C8	Codominant
A5	67.379	PM179	Codominant
A5	69.682	AHGS2159	Codominant
A5	73.161	AHGS1959	Codominant
A5	75.034	AHGS1245	Codominant
A5	77.675	TC2D8	Codominant	*
A6	0	ARS793	Codominant	*	*
A6	4.074	ARS816	Codominant	*	*
A6	7.531	GM1489	Codominant
A6	8.9	pPGPseq4E12	Codominant
A6	14.185	HAS1360	Codominant
A6	17.211	AHGS1749	Codominant	*
A6	17.534	TC11A4-1	Codominant	*
A6	19.576	TC42A2	Codominant
A6	19.651	TC31H6	Codominant	*	*
A6	21.302	TC1A2-1	Codominant	*	*
A6	22.674	GM2337-1	Codominant
A6	23.319	TC7C6	Codominant	*	*
A6	30.971	PM377	Codominant
A6	47.004	AHGS1512	Codominant	*
A6	54.013	AHGS1267	Codominant
A6	61.444	IPAHM659	Codominant	*	*
A6	81.409	GM2779	Codominant	*
A6	101.864	HAS0302-2	Dominant
A7	0	GM2156	Codominant	*	*
A7	11.611	HAS1011	Codominant
A7	21.303	HAS1430	Codominant
A7	29.771	ARS734	Codominant		*
A7	39.039	IPAHM290	Codominant
A7	48.897	AGGS120	Dominant	*
A7	52.277	GM1494	Codominant
A7	53.273	AHGS1296	Codominant
A7	54.584	GM1990	Codominant
A7	55.939	AHGS2430	Codominant
A7	57.129	pPGPseq3A1	Codominant	*	*
A7	59.639	Ah32	Codominant
A7	60.279	PM204	Codominant
A7	62.836	AHGS2621	Codominant
A7	64.749	TC9C8	Codominant
A7	66.569	GM1922	Codominant
A7	68.007	Ad91A19	Codominant		*
A7	69.376	ARS753	Codominant
A7	69.992	AGGS61	Codominant
A7	70.503	PM358	Codominant
A7	71.362	AHGS1954	Codominant
A7	72.54	TC9H8	Codominant
A7	73.447	GM1937	Codominant
A7	77.072	AGGS187	Codominant
A7	78.371	AHGS2413	Codominant
A7	80.066	AHGS1189	Codominant
A7	81.894	AHGS1266	Codominant
A7	83.456	AHGS2094	Codominant
A7	84.421	HAS0969-1	Codominant	*	*
A7	86.29	TC4G10-1	Dominant	*
A7	89.28	AHGS2298	Codominant
A7	91.092	TC41A10	Codominant
A7	94.351	AHGS2589	Codominant
A7	97.248	AHGS0228	Codominant
A7	100.169	ARS724	Codominant
A7	103.605	pPGPseq3B8	Codominant	*
A7	129.761	TC6G9	Dominant	*	*
A8	0	pPGPseq2A5	Codominant	*
A8	13.87	TC1E5	Codominant
A8	13.983	AHGS1574	Codominant
A8	16.803	GM2571	Codominant	*	*
A8	25.437	AHGS1891	Codominant
A8	30.373	TC9B8	Codominant		*
A8	42.614	Ad90F2-1	Codominant
A8	47.74	TC41E9	Dominant	*
A8	50.55	TC9F10	Codominant
A8	55.843	PM54	Codominant
A8	63.612	pPGPseq2G3	Codominant
A8	67.438	pPGPseq3A8	Codominant
A8	73.924	AHGS2188	Codominant
A8	83.583	GA160	Dominant
A9	0	pPGPseq8D9	Codominant
A9	12.267	AHBGST1003B4	Codominant		*
A9	31.073	IPAHM468	Codominant
A9	35.818	GM1076-1	Codominant	*	*
A9	40.455	AHGS1366	Codominant
A9	46.052	AGGS13	Codominant
A9	48.349	TC5D6	Codominant
A9	52.322	AHGS0344	Codominant
A9	57.912	AHGS0695	Dominant	*
A9	57.943	EE39	Dominant
A9	60.984	ARS730	Codominant
A9	62.34	AHGS2559-2	Codominant
A9	63.615	AHGS2333-2	Codominant
A9	64.616	AHGS2016-2	Codominant
A9	65.941	GM2839	Codominant
A9	67.745	AHGS1208	Codominant
A9	68.926	AGGS141	Codominant
A9	69.501	ARS766	Codominant
A9	70.313	AHGS1319	Codominant
A9	71.528	AHGS0201	Codominant
A9	72.601	PM343	Codominant
A9	73.362	Ad91I24	Codominant
A9	74.772	AHGS2130-2	Codominant
A9	77.209	ARS751	Codominant
A9	78.368	AHGS1543	Codominant
A9	80.314	GM1047	Codominant
A9	81.857	AHGS1126	Codominant
A9	86.561	ARS757	Codominant	*	*
A9	92.579	AHGS1283	Codominant
A10	0	TC1G4	Codominant	*
A10	4.968	pPGPseq3E10	Dominant
A10	12.075	AHGS1134	Codominant
A10	14.21	AHGS1314	Codominant
A10	16.329	AHGS0117-1	Codominant	*
A10	17.902	GNB873	Codominant
A10	19.357	AHGS2024	Codominant
A10	21.681	ARS771-1	Codominant	*
A10	23.578	GA161	Codominant	*
A10	24.741	AGGS148	Codominant	*
A10	27.572	pPGSseq12F7	Codominant	*
A10	30.107	IPAHM352	Codominant
A10	32.045	IPAHM75	Dominant	*
A10	33.335	ARS710	Codominant
A10	36.02	TC31G11	Codominant
A10	42.11	AHGS2552	Codominant		*
A10	55.678	AHGS1306	Codominant	*	*
B1	0	GM1694	Codominant
B1	7.821	IPAHM171C	Codominant		*
B1	14.075	IPAHM407C	Codominant		*
B1	36.945	pPGSseq9E8	Codominant
B1	51.685	XY62	Codominant
B1	59.725	pPGSseq13A7	Codominant
B1	65.472	TC7H2	Codominant
B1	67.841	pPGSseq12D5	Codominant
B1	70.805	XY26-1	Codominant
B1	72.82	Ah11-1	Codominant
B1	73.825	pPGSseq10C12	Codominant
B1	77.312	AHGS2466	Codominant
B1	78.3	AHGS1369	Codominant
B1	79.462	AHGS1462	Codominant
B1	81.535	AHGS2292	Codominant		*
B1	83.621	AHGS1323	Codominant
B1	87.695	EM59	Codominant
B1	89.904	GM1331	Codominant
B1	92.569	AHGS0108	Codominant	*	*
B1	105.509	AGGS139	Codominant
B2	0	AHGS1419	Codominant
B2	1.44	AGGS185	Codominant
B2	15.747	AHGS1393	Codominant	*	*
B2	17.587	AHGS1251	Codominant	*
B2	19.648	AHGS1269	Codominant	*
B2	21.24	ARS783	Codominant	*
B2	23.116	GNB1040	Codominant	*
B2	24.219	pPGPseq2G4	Codominant	*
B2	25.684	AHGS1805	Codominant	*	*
B2	26.558	AHGS1530	Codominant	*	*
B2	28.221	pPGSseq16H8	Codominant	*
B2	29.479	ARS737	Codominant	*
B2	31.386	AHGS2079	Codominant
B2	33.548	Ah26	Codominant
B2	43.698	AHGS2565	Codominant
B2	49.265	AHGS1428	Codominant	*
B2	51.796	AHGS3626	Codominant
B2	54.354	AHGS1241	Codominant
B2	65.101	TC1E1	Codominant
B2	73.424	GM2808	Codominant
B2	79.749	pPGSseq14G3	Codominant	*
B2	85.942	AHGS1278	Codominant
B2	92.436	GNB1062	Dominant	*	*
B2	98.182	pPGPseq2F5-1	Codominant	*	*
B2	101.252	RI2A06	Dominant	*	*
B2	106.825	GM1655	Dominant	*	*
B3	0	AHBGSC1003E10A	Codominant
B3	2.707	AHBGSC1003E10B	Codominant
B3	5.702	TC11E4	Codominant
B3	18.718	AC1G11	Codominant
B3	22.872	pPGPseq3F5	Codominant	*	*
B3	29	AHGS1571	Codominant
B3	29.454	AHGS1298	Codominant
B3	33.622	AHGS1340-2	Codominant	*	*
B3	36.592	pPGSseq9G12B	Codominant	*
B3	39.055	GM2388	Dominant	*
B3	43.557	PM238-1	Codominant
B3	47.304	TC9B12-1	Codominant
B3	48.975	AHGS1775	Codominant
B3	50.656	AHGS1661	Codominant
B3	53.93	GM1996	Codominant	*
B3	58.669	AHGS1429	Codominant
B3	61.116	pPGSseq13E9	Codominant	*	*
B3	66.075	pPGSseq16C7	Codominant	*	*
B3	68.533	XY45	Codominant	*	*
B3	72.561	ARS761-2	Codominant	*
B3	85.319	Ah-590	Codominant	*	*
B3	97.14	pPGSseq16F1	Codominant
B3	113.212	GM1954	Codominant
B3	119.207	HAS0738	Codominant
B3	125.344	AHGS1788	Codominant
B3	127.338	pPGSseq14C11	Codominant	*	*
B3	129.449	TC31H2	Codominant
B3	131.26	AHGS0626	Codominant
B3	135.98	IPAHM103-1	Codominant
B3	143.478	GM2009	Codominant	*	*
B3	161.023	GNB70	Codominant
B4	0	AHGS2429	Codominant	*	*
B4	11.04	POCR609	Codominant	*	*
B4	29.419	TC11H6	Codominant	*	*
B4	31.963	GM1918	Dominant	*
B4	35.286	AHS2312	Codominant	*	*
B4	38.858	EM88	Codominant	*	*
B4	56.174	IPAHM451	Codominant
B4	60.746	GM2246	Codominant
B4	63.431	GM1959	Codominant
B4	65.074	AHGS0202	Codominant
B4	67.554	AHGS1311	Codominant
B4	69.888	AGGS175	Codominant
B4	72.687	HAS0556	Codominant
B4	77.453	AHGS1885	Codominant
B4	107.965	AHGS1471-2	Dominant	*	*
B5	0	AHGS2014	Codominant
B5	8.666	AHGS1342	Codominant	*	*
B5	11.387	AHGS1914	Codominant
B5	16.462	AHGS1188	Codominant
B5	20.666	pPGSseq15D6	Codominant
B5	23.091	AHGS2141	Codominant
B5	24.854	IPAHM455	Codominant
B5	26.265	IPAHM282	Codominant
B5	27.29	pPGSseq11E11	Dominant
B5	31.69	HAS1368	Codominant
B5	33.41	AHGS1497	Codominant
B5	34.466	AHGS1672	Codominant
B5	36.633	TC19E1	Codominant
B5	38.101	AHGS1324	Codominant
B5	40.967	AHGS1321	Codominant
B5	43.963	AHGS1532	Codominant
B5	54.704	GM2137	Codominant
B5	58.389	GM2769	Codominant
B5	60.458	GM1843	Codominant
B5	62.374	AHGS1755	Codominant	*
B5	73.81	HAS0921	Codominant
B6	0	IPAHM165	Codominant	*	*
B6	0.88	GM2444	Codominant
B6	3.621	GM1916	Codominant
B6	6.842	pPGSseq19E7	Codominant
B6	8.016	TC4F10	Codominant
B6	8.827	GM2337-2	Dominant
B6	9.768	GM2767	Codominant
B6	11.485	AHGS1361	Codominant
B6	12.879	AHGS1398	Codominant
B6	13.511	AHGS1488	Codominant
B6	14.596	AHGS0212	Codominant
B6	15.353	AHGS2410	Codominant
B6	15.875	pPGSseq19A5	Codominant
B6	16.68	AHGS1359	Codominant
B6	17.521	AHGS2093	Codominant
B6	18.096	pPGPseq4B12	Codominant
B6	18.657	AHGS2101	Codominant
B6	20.203	PM210	Codominant	*
B6	20.891	TC11A4-2	Codominant
B6	21.724	AHGS0798	Codominant
B6	23.541	TC1A2-2	Codominant	*
B6	26.26	AHGS1943	Codominant
B6	27.742	AGGS138	Codominant	*
B6	29.146	IPAHM524	Codominant
B6	31.559	TC38D6-1	Codominant
B6	47.897	AHGS0369	Codominant	*	*
B7	0	GM2557	Codominant
B7	8.018	AHGS2728	Codominant
B7	16.914	pPGPseq2E6	Codominant		*
B7	28.51	GM2067	Codominant
B7	41.015	GM2745	Codominant
B7	51.253	GM1076-2	Codominant	*	*
B7	58.293	TC3B4	Codominant	*	*
B7	61.429	pPGSseq15C10	Codominant
B7	63.299	AHGS2233	Codominant
B7	70.842	TC2G5	Codominant
B7	75.344	TC4G10-2	Codominant	*	*
B7	76.829	TC9H9	Codominant
B7	79.525	AHGS1915	Codominant
B7	80.033	HAS0969-2	Codominant	*
B7	80.864	GA24	Codominant
B7	82.908	AHGS1479	Codominant
B7	83.853	AHGS1728	Codominant	*
B7	86.562	pPGSseq14D11	Codominant	*	*
B7	89.279	AHGS0117-2	Codominant	*
B7	95.135	AHGS1334	Codominant	*
B7	104.965	pPGPseq3B7	Codominant	*	*
B8	0	AHGS1616	Codominant
B8	8.071	TC6H3	Codominant
B8	16.64	TC20B5	Codominant
B8	21.717	Ad90F2-2	Codominant	*	*
B8	25.112	EM28	Codominant
B8	26.533	GM1760	Codominant
B8	29.785	AHGS2130-1	Codominant
B8	32.602	AHGS1539	Codominant
B8	33.608	AC2C12	Codominant
B8	37.831	GA133	Codominant
B8	39.937	AHGS1388	Codominant
B8	43.108	AHGS1357	Codominant
B8	45.725	AHGS1789	Codominant
B8	50.576	IPAHM526	Codominant
B8	56.68	AHGS1141	Codominant
B8	60.613	AGGS189	Codominant
B8	70.628	pPGPseq3A5	Codominant
B9	0	TC5A6	Codominant
B9	1.456	AHGS1171	Codominant
B9	2.85	AHGS1969	Codominant
B9	19.019	AHGS2325	Codominant
B9	22.386	AHGS1445	Codominant
B9	26.24	AHGS2483	Codominant
B9	27.934	AHGS1345	Codominant
B9	29.417	AHGS2597	Codominant
B9	30.446	AHGS1156	Codominant
B9	31.36	GM2553	Codominant
B9	32.728	AGGS83	Dominant	*
B9	35.455	AHGS2016-1	Codominant		*
B9	36.701	AHGS2559-1	Codominant
B9	37.32	AHGS2333-1	Codominant
B9	39.126	AHGS2324	Codominant
B9	39.737	AHGS1356	Codominant
B9	41.128	HAS0993	Codominant
B9	42.805	AHGS2002	Codominant
B9	50.153	AHGS2385	Codominant		*
B9	57.097	AGGS118	Codominant
B9	62.39	pPGPseq7G2	Codominant	*
B10	0	AGGS170	Codominant	*	*
B10	25.94	GM1483	Codominant
B10	36.347	HAS0313	Codominant	*
B10	38.396	GM2165	Codominant
B10	39.509	GM2032	Codominant
B10	40.892	AHGS1275	Codominant	*
B10	42.114	GM1742	Codominant
B10	43.143	AHGS2543	Codominant
B10	44.09	AHGS1595	Codominant
B10	45.036	GA131	Codominant	*
B10	45.717	ARS771-2	Codominant	*
B10	46.554	AHGS0300	Codominant
B10	46.944	AHGS2191	Codominant
B10	47.363	AHGS1795	Codominant
B10	47.685	AHGS1602	Codominant
B10	48.227	AHGS1696	Codominant	*
B10	48.827	AHS2037	Codominant	*
B10	49.69	TC3E5	Codominant	*
B10	50.091	AHGS1626	Codominant	*
B10	52.235	IPAHM23	Codominant	*	*
B10	54.205	AHGS1685	Codominant
B10	56.724	AGGS58	Codominant
B10	62.367	GA156	Codominant
B10	70.503	pPGPseq7H6	Codominant	*
B10	78.504	TC7H11	Codominant	*	*
B10	89.434	AHGS1835	Codominant	*
B10	118.316	GA169	Codominant	*	*
