# Supplementary material for: Quantitative trait locus analysis of agronomic and quality-related traits in cultivated peanut (Arachis hypogaea L.)
Source: Theor Appl Genet. 2015 Mar 25;128(6):1103–15. doi: 10.1007/s00122-015-2493-1 (PMC4434864; doi:10.1007/s00122-015-2493-1)
Supplement: Supplementary file 4 — Supplementary material 4 (XLS 31 kb) [file 122_2015_2493_MOESM4_ESM.xls]

## Sheet: Sheet1
Table S3. Correlation of the traits and the PC. Bold and italics are significantly related to the agronomic and quality-related traits
	PC1	PC2	PC3	PC4	PC5	PC6	PC7	PC8	PC9	PC10	PC11	PC12	PC13	PC14	PC15	PC16	PC17	PC18
Height of main stem	0.287825	-0.943281	0.158392	0.0476758	-0.00133382	-0.00286249	0.00247592	-0.00108078	0.000399728	-0.000128363	2.17031e-05	-2.36211e-05	2.45855e-05	-1.08489e-05	5.59822e-06	-2.68953e-06	-8.20405e-06	1.9271e-06
Total branching number	0.135249	0.0190909	0.00338362	-0.334399	0.147749	-0.915669	0.0957982	0.00254927	0.00591391	0.00300738	-0.000935412	-0.000939265	7.77866e-05	-0.00044891	0.000101134	-0.000148345	-0.000257694	2.50217e-05
Pod length	-0.632134	-0.0960511	-0.0208909	-0.225004	0.0379862	0.0135761	-0.000179724	0.10275	0.0630128	0.034325	0.601653	-0.399831	0.0106354	-0.00445856	0.00131273	0.000138639	0.0273499	0.00699899
Pod width	-0.612388	-0.232448	-0.0582309	-0.439119	-0.00954509	0.0254071	0.0327531	-0.0490608	-0.0127972	-0.056796	-0.103851	0.0723282	-0.0473535	0.0495683	0.0858694	-0.556622	0.165991	-0.040703
Seed length	-0.829728	0.111589	0.123854	-0.144537	-0.0489997	0.0975197	-0.0553613	0.107626	0.0627713	-0.0294336	0.280323	-0.165756	0.0618891	0.0542428	0.058459	-0.146631	-0.305063	-0.0263213
Seed width	-0.743323	0.27183	0.261945	0.0198129	-0.0321765	0.0571257	-0.055327	-0.0114754	-0.0275902	-0.0772227	-0.218494	0.152768	-0.00323141	0.0235962	0.0407368	-0.192937	-0.0666644	0.418787
Hundred-pod weight	-0.996894	-0.0596457	-0.0504385	0.0097067	-0.0020553	-0.00110625	0.000258246	-0.000117154	3.38859e-05	-2.58232e-06	-5.06876e-05	1.79071e-05	4.35391e-07	6.06056e-07	-5.38495e-07	5.28366e-06	-9.63321e-08	-1.73773e-07
Hundred-seed weight	-0.888426	0.169072	0.403436	-0.137739	0.0162722	0.00783235	-0.00733465	-0.000280728	-0.000551672	-1.89481e-05	-0.000127795	0.000142113	-3.88167e-05	-3.53201e-05	-1.9635e-05	3.49383e-05	1.4203e-05	-6.88244e-06
Shelling percentage	-0.444196	0.440213	0.354415	0.69076	0.0681864	-0.0352013	0.0157929	0.00186563	0.000968843	0.000798212	0.000543481	-0.000600831	5.65989e-05	-5.32517e-06	1.33827e-05	-0.000155263	3.30751e-05	-1.14682e-05
Oil content	0.320723	-0.135748	-0.118405	0.207125	0.0319788	-0.178067	-0.887793	-0.0171491	-0.0241024	0.00112423	0.00211152	0.00107579	-0.000181677	0.000355794	0.000434665	-5.4024e-06	0.000217274	-4.54884e-05
Palmitic acid	0.0614256	-0.160311	-0.104489	-0.0139859	0.494703	-0.00526017	0.0678693	0.185205	-0.726852	-0.344036	-0.101504	-0.135518	0.0195819	0.00125199	-0.0045116	0.000254106	0.000417206	-0.000213091
Stearic acid	-0.0135476	0.309616	0.0652233	0.0432657	-0.157114	-0.0174374	-0.0599234	-0.48066	0.632331	-0.471175	-0.0746035	-0.0844889	0.0456957	-0.0147196	0.0363011	0.00543796	0.00320805	-0.000151997
Oleic acid	-0.120452	0.130621	0.198188	0.0918696	-0.934697	-0.0558323	-0.0184205	0.202094	0.0453834	-0.00716986	-0.019696	-0.0156812	0.00302789	-0.000207162	-0.000428327	-6.68715e-05	0.00033162	-1.17332e-05
Linoleic acid	0.0643076	-0.221673	-0.184482	-0.114595	0.909708	0.0628904	-0.0279041	0.239203	0.0974273	-0.00228728	-0.0198661	-0.0116104	0.00339362	-3.40844e-05	-0.00059003	-7.50693e-05	0.000305187	-1.85837e-06
Arachidic acid	0.150966	0.191694	-0.0232627	-0.00305281	-0.110454	0.00835901	-0.0970883	-0.646047	0.471632	0.00768332	-0.17689	-0.215529	0.139955	-0.0512363	-0.418109	-0.0582101	-0.0135863	0.000111399
Eicosenoic acid	0.0990039	-0.0722856	-0.133978	-0.0561902	0.151459	0.113734	0.0151859	-0.00143142	-0.41744	0.558575	-0.0677407	0.0121767	0.396154	-0.519159	0.0993101	-0.0207533	0.00111606	-0.000295593
Behenic acid	0.225757	0.00623187	-0.0598556	-0.0487518	0.154648	0.0834955	-0.0222013	-0.490949	0.112805	0.453095	-0.426415	-0.493062	-0.157391	-0.0399557	0.0351377	0.000949289	-0.00774776	7.27222e-05
Lignoceric acid	-0.00783668	0.0557091	0.0563115	-0.126998	0.0883417	0.0299286	0.0386621	-0.415368	-0.103014	0.626899	-0.260007	-0.214506	0.419676	0.310537	0.063755	0.0187101	0.0245384	0.00113801
